# Supplementary material for: Differential prioritization between relevance and redundancy in correlation-based feature selection techniques for multiclass gene expression data
Source: BMC Bioinformatics. 2006 Jun 23;7:320. doi: 10.1186/1471-2105-7-320 (PMC1569877; doi:10.1186/1471-2105-7-320)
Supplement: Additional File 1 — This compressed file contains codes (MATLAB M-files) for the DDP-based predictor set scoring methods and an example dataset. It is viewable using any archive utility such as WinZip or as a compressed folder in Windows XP. The MATLAB M-files are viewable using MATLAB Editor/Debugger. [file 1471-2105-7-320-S1.zip › forward_finder_redundancy.m]

function [predictorIdx,bestScore] = forward_finder_redundancy(trans_train_dat,train_labels,npmax,rho,...
    predictorIdx)

[nTrains nGenes] = size(trans_train_dat);
bestScore = zeros(npmax,1); 
BW_rat=BSS_WSS(trans_train_dat,train_labels,nGenes);


nAlready = length(predictorIdx);

partial_train_dat = trans_train_dat(:,predictorIdx);

if (nAlready > 1)
    [curRelevance,curRedundancy,curAntiredundancy] = helper([partial_train_dat train_labels]);
    bestScore(length(predictorIdx)) = ((curRelevance).^rho)./((curRedundancy).^(1-rho));
else
        curRelevance = 0; curRedundancy = 0; curAntiredundancy = 0;
end


for jj=nAlready+1:npmax
    remainingIdx = setdiff(1:nGenes, predictorIdx); nRemain = length(remainingIdx);
    tenRelevance = zeros(nRemain,1); tenRedundancy = zeros(nRemain,1); 
    
    for kk = 1:nRemain
        tentative_predIdx = [predictorIdx; remainingIdx(kk)];
        
        partial_train_dat = trans_train_dat(:,tentative_predIdx);
                
        [correln,one_minus_correln] = getPearson_r(partial_train_dat,jj,1:jj-1);
        
        tenRelevance(kk) = sum(BW_rat(tentative_predIdx))/jj;
        tenRedundancy(kk) = (curRedundancy*((jj-1)^2) + sum(correln))/(jj^2);
    end
    
    scores = ((tenRelevance).^rho)./((tenRedundancy).^(1-rho));
    [bestScore(jj),bestGenePseudoIdx] = max(scores);
    predictorIdx = [predictorIdx; remainingIdx(bestGenePseudoIdx)];
    curRelevance = tenRelevance(bestGenePseudoIdx); 
    curRedundancy = tenRedundancy(bestGenePseudoIdx); 
    
    if (mod(jj-2,5)==0), disp(sprintf('%g predictor genes found',jj)); end
end
    

%% end of forward_finder_redundancy.m
%%%%%%%%%%%%%%%%%%%%%%%%%%%%%%%%%%%%%%%%%%%%%%%%%%%%%%%%%%%%%%%
