# Supplementary material for: Differential prioritization between relevance and redundancy in correlation-based feature selection techniques for multiclass gene expression data
Source: BMC Bioinformatics. 2006 Jun 23;7:320. doi: 10.1186/1471-2105-7-320 (PMC1569877; doi:10.1186/1471-2105-7-320)
Supplement: Additional File 1 — This compressed file contains codes (MATLAB M-files) for the DDP-based predictor set scoring methods and an example dataset. It is viewable using any archive utility such as WinZip or as a compressed folder in Windows XP. The MATLAB M-files are viewable using MATLAB Editor/Debugger. [file 1471-2105-7-320-S1.zip › getPearson_r.m]

function [correln,one_minus_correln] = getPearson_r(transformed_train_dat,curGeneIdx,otherGenesIdx)

%%% FEATURES/GENES/VARIABLE ARE COLUMNS, SAMPLES/PATTERNS/OBSERVATIONS ARE ROWS
[nTrains featnum] = size(transformed_train_dat); 

nGenes = size(transformed_train_dat,2); WSS_mat = [];

correln = []; one_minus_correln = []; 

    curGene = transformed_train_dat(:,curGeneIdx)*ones(1,length(otherGenesIdx));
    otherGenes = transformed_train_dat(:,otherGenesIdx);
    
    meanx = ones(nTrains,1)*mean(curGene,1); %%nTrains x (nGenes-ii)
    meany = ones(nTrains,1)*mean(otherGenes,1); %%nTrains x (nGenes-ii)
    
    sx2   = sum((curGene-meanx).^2, 1); %%1 x (nGenes-ii)
    sy2   = sum((otherGenes-meany).^2, 1); %%1 x (nGenes-ii)
    sxy   = sum((curGene-meanx).*(otherGenes-meany), 1); %%1 x (nGenes-ii)
    
    % Mathematical definition of Pearson's product moment correlation coefficient
    pearson_r = sxy./sqrt(sx2.*sy2); %%1 x (nGenes-ii)
    
    one_minus_correln = [one_minus_correln 1-abs(pearson_r)];
    correln = [correln abs(pearson_r)];

%% end of getPearson_r
%%%%%%%%%%%%%%%%%%%%%%%%%%%%%%%%%%%%%%%%%%%%%%%%%%%%%%%%%%%%%%%%%%%%%%%%%%%%%%%%%%%%%%%5
