# Supplementary material for: Differential prioritization between relevance and redundancy in correlation-based feature selection techniques for multiclass gene expression data
Source: BMC Bioinformatics. 2006 Jun 23;7:320. doi: 10.1186/1471-2105-7-320 (PMC1569877; doi:10.1186/1471-2105-7-320)
Supplement: Additional File 1 — This compressed file contains codes (MATLAB M-files) for the DDP-based predictor set scoring methods and an example dataset. It is viewable using any archive utility such as WinZip or as a compressed folder in Windows XP. The MATLAB M-files are viewable using MATLAB Editor/Debugger. [file 1471-2105-7-320-S1.zip › BSS_WSS.m]

function BW_rat=BSS_WSS(traindata,train_labels,nTop)
%% filter through stdev, make sure to this with pure training data only,
%% and to remember the filtered genes
%%% FEATURES/GENES ARE COLUMNS, SAMPLES/PATTERNS ARE ROWS

if nargin < 3, nTop = size(traindata,2); end

maxClass = max(train_labels); minClass = min(train_labels); nClass = maxClass-minClass+1;
classmeans = []; classvar = []; WSS_mat = [];
geneAverage = mean(traindata,1);

for cc=minClass:maxClass
    memberIndex = (find(train_labels == cc))'; nMember = length(memberIndex);
    
    classmeans = [classmeans; mean(traindata(memberIndex,:),1)];
    classvar = [classvar; (std(traindata(memberIndex,:),0,1)).^2]; %%nClass x nGenes
    WSS_mat = [WSS_mat; (traindata(memberIndex,:)-ones(nMember,1)*mean(traindata(memberIndex,:),1)).^2];
end

BSS = sum((classmeans - (ones(nClass,1)*geneAverage)).^2, 1);
WSS = sum(WSS_mat, 1); %%szBSS = size(BSS), szWSS = size(WSS)

BW_rat = BSS./WSS; 

%% end BSS_WSS
%%%%%%%%%%%%%%%%%%%%%%%%%%%%%%%%%%%%%%%%%%%%%%%%%%%%%%%%%%%%%%%%%%
