# Supplementary material for: Differential prioritization between relevance and redundancy in correlation-based feature selection techniques for multiclass gene expression data
Source: BMC Bioinformatics. 2006 Jun 23;7:320. doi: 10.1186/1471-2105-7-320 (PMC1569877; doi:10.1186/1471-2105-7-320)
Supplement: Additional File 1 — This compressed file contains codes (MATLAB M-files) for the DDP-based predictor set scoring methods and an example dataset. It is viewable using any archive utility such as WinZip or as a compressed folder in Windows XP. The MATLAB M-files are viewable using MATLAB Editor/Debugger. [file 1471-2105-7-320-S1.zip › example_train_labels.txt]

1
1
1
1
1
1
1
1
2
2
2
2
2
2
2
2
3
3
3
3
3
3
3
3
4
4
4
4
4
4
4
4
5
5
5
5
5
5
5
5
5
5
5
5
5
5
5
5
6
6
6
6
6
6
6
6
7
7
7
7
7
7
7
7
8
8
8
8
8
8
8
8
9
9
9
9
9
9
9
9
9
9
9
9
9
9
9
9
9
9
9
9
9
9
9
9
10
10
10
10
10
10
10
10
11
11
11
11
11
11
11
11
12
12
12
12
12
12
12
12
13
13
13
13
13
13
13
13
14
14
14
14
14
14
14
14
14
14
14
14
14
14
14
14
