# Supplementary material for: Differential prioritization between relevance and redundancy in correlation-based feature selection techniques for multiclass gene expression data
Source: BMC Bioinformatics. 2006 Jun 23;7:320. doi: 10.1186/1471-2105-7-320 (PMC1569877; doi:10.1186/1471-2105-7-320)
Supplement: Additional File 1 — This compressed file contains codes (MATLAB M-files) for the DDP-based predictor set scoring methods and an example dataset. It is viewable using any archive utility such as WinZip or as a compressed folder in Windows XP. The MATLAB M-files are viewable using MATLAB Editor/Debugger. [file 1471-2105-7-320-S1.zip › DDP_demo.m]

function DDP_demo
%% 
%%
%% Date        : 2005-10-16
%
%% Author      : Chia Huey Ooi
%
%% Description : Demonstrates the use of the m-file codes for the DDP-based feature selection techniques

%% Copyright   : (c) Chia Huey Ooi, October 2005.
%
%    This program is free software; you can redistribute it and/or modify
%    it under the terms of the GNU General Public License as published by
%    the Free Software Foundation; either version 2 of the License, or
%    (at your option) any later version.
%
%    This program is distributed in the hope that it will be useful,
%    but WITHOUT ANY WARRANTY; without even the implied warranty of
%    MERCHANTABILITY or FITNESS FOR A PARTICULAR PURPOSE.  See the
%    GNU General Public License for more details.


%% load training data
disp(sprintf('\nLoading training data....\n'));
train_dat = (dlmread('example_train_m.txt'))'; 
%% format for training data: N x M matrix, N = total number of features, M = total number of training samples
%% description of features should be stored elsewhere, the training data file should only contain numeric entries
train_labels = dlmread('example_train_labels.txt');
%% format for training labels: M x 1 column vector
[nTrain featnum] = size(train_dat);

%% sort based on BSS/WSS ratio
disp(sprintf('Sorting features based on BSS/WSS ratio....\n'));
BW_rat=BSS_WSS(train_dat,train_labels,featnum);
[sorted_bw, sort_gen_idx] = sort(-BW_rat);

trans_train_dat = train_dat(:,sort_gen_idx);   

%% save the indices for the features
disp(sprintf('Saving feature indices to default work directory....\n'));
dlmwrite('example_feature_indices.txt',sort_gen_idx','\t');

%% run feature selection using the antiredundancy-based scoring method 
disp(sprintf('\nPart 1: Running feature selection using the antiredundancy-based scoring method....\n'));

npmax = 10;   %% Pmax: maximum predictor set size
alpha = 0.2;  %% DDP of the antiredundancy-based scoring method, limits: (0,1]
predictorIdx = [1];   %% feature with the highest BSS/WSS score is the first member of the predictor set

[predictorIdx,bestScore] = forward_finder_antiredundancy(trans_train_dat,train_labels,npmax,alpha,predictorIdx);
outfile = strcat('example_antired_a',num2str(alpha),'_np',num2str(npmax),'.txt');

%% save the output (index of each predictor gene is based on its BSS/WSS score)
disp(sprintf('Saving the output to default work directory....\n'));
dlmwrite(outfile,[predictorIdx],'\t');

%%%%%%%%%%%%%%%%%%%%%%%%%%%%%%%%%%%%%%%%%%%%%%%%%%%%%%%%%%%%%%%%%%%%%%%%%%%%%%%%%%%%%%%%%%%%%%%
%% run feature selection using the redundancy-based scoring method 
disp(sprintf('\nPart 2: Running feature selection using the redundancy-based scoring method....\n'));

npmax = 10;  %% Pmax: maximum predictor set size
rho = 0.6;  %% DDP of the redundancy-based scoring method, limits: (0,1]
predictorIdx = [1];  %% feature with the highest BSS/WSS score is the first member of the predictor set

[predictorIdx,bestScore] = forward_finder_redundancy(trans_train_dat,train_labels,npmax,rho,predictorIdx);
outfile = strcat('example_redund_r',num2str(rho),'_np',num2str(npmax),'.txt');

%% save the output (index of each predictor gene is based on its BSS/WSS score)
disp(sprintf('Saving the output to default work directory....\n'));
dlmwrite(outfile,[predictorIdx],'\t');

%% end DDP_demo
%%%%%%%%%%%%%%%%%%%%%%%%%%%%%%%%%%%%%%%%%%%%%%%%%%%%%%%%%%%%%%%%%%
