# Supplementary material for: Differential prioritization between relevance and redundancy in correlation-based feature selection techniques for multiclass gene expression data
Source: BMC Bioinformatics. 2006 Jun 23;7:320. doi: 10.1186/1471-2105-7-320 (PMC1569877; doi:10.1186/1471-2105-7-320)
Supplement: Additional File 1 — This compressed file contains codes (MATLAB M-files) for the DDP-based predictor set scoring methods and an example dataset. It is viewable using any archive utility such as WinZip or as a compressed folder in Windows XP. The MATLAB M-files are viewable using MATLAB Editor/Debugger. [file 1471-2105-7-320-S1.zip › example_train_m.txt]

14	-68	-28	-67	-19	-14	-51	-20	-65	-20	14	-30	-86	-56	-62	-25	-48	-50	-4	10	-69	-26	-122	-44	-29	-73	-7	-60	-36	-39	-54	-69	-49	-62	-21	-60	-56	-46	11	-55	-35	-26	-75	-74	-3	-26	-32	-33	9	-30
32	13	11	14	8	-11	-48	-12	-5	-2	-9	-36	57	43	11	45	31	-8	3	25	11	49	-14	1	16	20	35	25	3	-6	39	-20	8	6	-3	-78	23	-5	-17	-80	-24	-6	31	-20	-8	2	-11	-3	-3	2
21	32	76	78	122	47	117	-19	99	-5	51	-43	310	253	221	411	132	134	-18	92	69	6	46	47	101	121	143	77	188	95	47	110	61	129	59	-14	74	95	47	64	57	47	7	86	50	15	48	28	-55	109
38	43	251	63	393	202	222	85	369	48	100	55	1044	1010	1436	1442	204	18	62	292	355	109	3	139	231	617	1340	287	932	671	263	97	705	757	689	668	266	743	551	805	399	388	244	479	259	231	477	334	-5	428
32	12	14	25	-37	-15	264	5	21	-18	38	-51	-24	7	-24	19	64	23	53	24	88	-15	25	11	74	75	30	142	41	17	12	21	140	49	29	-34	65	45	18	5	-15	49	75	32	-2	-16	18	8	30	25
2	1	54	27	50	39	35	21	89	15	39	-5	372	147	210	277	119	-10	-39	44	4	-27	-331	19	64	99	109	48	162	72	29	-5	57	128	76	148	46	100	56	69	28	22	12	50	36	36	72	40	17	133
-11	-6	15	40	221	22	54	21	82	19	60	14	665	494	362	802	233	-13	32	95	60	-27	-60	5	36	8	106	20	1	145	-5	-36	116	114	135	162	1	247	47	103	40	46	-25	56	22	17	19	24	14	236
259	99	70	86	6	14	66	7	20	-28	-35	7	58	-4	-28	-56	-15	122	29	85	91	-30	51	73	101	58	59	70	-27	37	82	9	104	-205	-31	110	180	226	-62	-197	374	73	281	42	-51	-60	126	1	-18	4
-9	-31	-7	-11	69	14	37	-28	20	15	14	68	430	465	370	771	129	-11	10	-3	10	-2	-6	-21	-14	40	122	50	38	55	18	13	34	45	41	39	33	77	55	-5	74	12	39	26	26	15	94	17	-3	17
-20	16	-7	-19	-25	4	-7	-4	-23	-8	21	-39	5	-8	-59	-25	27	-21	-25	22	1	-73	-81	-14	-26	-20	-7	-39	-23	-19	4	4	-24	27	-11	-6	-2	51	9	27	-45	-50	33	-15	1	-23	-18	16	-33	8
82	56	92	41	86	50	111	47	129	24	62	112	244	218	166	145	86	146	161	83	132	108	140	140	114	185	140	184	59	62	79	67	88	169	146	245	92	131	133	95	96	90	57	82	60	73	100	95	59	120
-190	-147	131	-117	409	198	204	-1	337	14	27	28	640	504	680	745	86	-102	-132	22	217	-109	-230	136	-81	129	313	-28	183	221	4	-66	52	0	23	-17	-51	161	-111	-44	-135	48	-57	-15	3	-12	119	-25	-82	611
39	133	106	44	178	71	31	16	130	1	28	13	138	14	9	74	102	119	186	85	117	92	191	99	138	80	39	160	93	85	70	197	27	39	57	104	112	65	83	98	60	41	65	53	107	53	49	2	65	152
8	45	222	146	491	194	79	202	1363	24	116	25	496	1157	139	1923	451	-71	66	176	171	282	-106	108	138	287	895	213	237	206	163	130	20	30	79	86	30	43	21	94	45	28	73	-9	37	8	17	-11	17	1185
-16	87	100	15	278	140	57	89	328	76	96	67	496	548	694	727	211	23	152	139	294	85	53	195	209	350	638	457	292	158	128	16	140	473	505	374	159	622	100	380	134	257	187	201	171	144	382	251	-23	462
38	100	30	55	65	9	34	13	83	36	98	61	216	64	261	287	89	10	101	44	97	42	122	170	97	187	370	100	85	38	65	23	148	243	127	409	222	374	116	135	66	102	88	107	107	13	214	169	60	53
-5	4	-6	33	19	9	1	7	39	-8	68	4	1	7	-29	-18	4	-11	-13	-11	14	33	-10	42	9	7	5	-1	-10	7	-1	-21	-20	21	1	-3	10	43	3	31	-24	-20	35	31	-2	-3	43	14	-34	-8
-12	-1	-8	59	22	17	-7	-2	5	-1	15	-44	-57	-117	-89	-65	-13	26	-47	-24	37	26	-11	17	10	-3	5	-17	-18	-8	5	-7	-11	-13	-23	-48	-5	14	-27	-79	-32	-13	-8	6	-24	3	-6	-12	-21	-34
-39	13	-35	73	42	-18	-27	-13	-45	-10	-9	-42	-12	-55	-46	-65	57	32	-2	-20	-17	16	3	-22	81	12	25	8	19	10	-17	-44	-23	12	-20	-56	-8	-26	63	30	-38	17	-22	-23	7	-10	-9	8	11	2
13	-65	185	32	273	135	250	24	798	4	74	38	157	114	197	363	479	-4	241	1209	278	31	16	426	224	624	1465	172	118	290	216	28	1044	2283	1745	511	272	2049	450	538	96	429	158	184	69	65	247	88	13	124
60	103	69	21	203	66	82	42	247	17	74	66	369	296	338	436	106	13	105	76	146	43	56	185	109	184	334	78	81	118	87	14	135	250	213	312	138	360	244	183	130	99	161	152	88	72	239	102	-2	163
-25	8	41	-3	221	40	34	4	185	-16	29	36	230	309	336	630	247	45	27	63	118	28	13	174	15	145	169	83	224	118	30	-8	165	263	234	184	251	272	189	119	60	34	51	93	56	65	93	120	12	32
94	365	243	155	167	30	428	27	420	51	496	432	3109	1782	1611	1516	902	326	129	334	641	313	400	793	237	647	296	256	159	250	201	141	598	414	713	680	388	430	305	124	651	350	648	139	66	100	461	154	225	513
-22	-5	36	35	254	52	21	29	80	18	60	-73	393	162	402	366	168	15	-45	21	98	7	-58	116	-8	103	82	43	85	78	10	14	24	107	23	-8	38	24	30	32	-24	75	-25	37	48	46	22	48	-22	45
238	251	113	119	162	147	161	36	194	58	73	78	197	165	208	301	152	169	221	137	143	159	285	143	276	284	142	247	133	93	96	105	142	251	253	480	204	330	241	363	273	255	212	288	137	93	380	263	114	171
-3	25	20	26	3	64	36	17	167	7	8	-24	6	-4	32	-57	26	16	54	62	23	3	25	9	58	71	120	20	20	42	7	-5	182	207	128	594	291	268	211	152	107	152	34	80	86	88	223	143	2	44
3	-7	8	-3	-40	-26	12	8	-15	-1	11	-27	-111	-87	10	-106	-27	-55	14	44	-35	35	40	19	31	-23	3	-51	-24	-37	8	-39	-6	32	32	-31	-102	-24	-24	-78	-19	-43	-21	-10	-40	-2	-56	3	-28	12
4	27	-16	26	16	0	-3	8	20	-5	6	53	9	-9	-22	66	100	22	36	21	43	109	41	23	16	4	18	-3	26	3	14	13	18	102	3	58	32	-1	28	6	56	15	15	30	12	13	67	59	38	20
65	56	6	69	44	22	32	15	41	-2	17	54	28	-7	70	86	-13	52	45	14	41	41	112	61	24	47	119	40	46	14	35	61	31	50	1	47	28	73	47	21	36	46	16	2	-11	0	49	29	32	6
-68	53	98	58	278	115	69	46	158	16	61	59	1177	815	1039	1440	224	77	-18	79	99	44	32	194	49	160	513	134	277	149	98	92	53	213	146	18	-68	258	140	90	22	21	-100	63	43	26	128	44	8	185
0	-14	12	7	20	-22	-35	-3	4	-3	-19	7	-65	32	118	0	-23	-39	-4	-14	-35	-20	7	9	3	-55	-11	-11	-22	-5	0	1	-9	-24	20	-8	-67	-11	-32	-5	12	-75	17	-29	-40	13	-9	-29	-11	9
-53	-44	-20	-45	-42	-29	-83	-34	-88	-31	-47	-59	-197	-164	-84	-191	-88	-83	-135	-26	-84	-4	-73	-52	-67	-104	-116	-63	-37	-59	-34	-68	-102	-147	-52	-108	-79	-100	-64	-67	-127	-80	-134	-72	-36	-77	-140	-59	-115	-35
-28	-41	30	-4	78	62	29	18	107	-16	115	23	1363	676	935	1030	119	-19	-4	65	116	10	-7	13	24	74	265	44	147	58	-8	-37	156	255	114	60	125	368	90	124	91	116	53	43	44	60	87	98	-12	81
81	83	232	81	420	637	268	105	623	76	235	116	1665	1316	2036	1413	760	138	178	250	643	303	71	397	1022	1352	2958	995	1003	1152	542	173	629	2525	1324	872	1012	1036	552	1169	445	760	302	123	184	187	381	331	31	872
-22	-56	-9	-13	13	-41	-55	-31	-34	-22	-65	-8	25	39	99	89	-79	6	-92	-12	-9	-12	44	-38	-38	-102	45	13	-33	-44	-72	-88	-81	64	-27	-133	-162	-38	-166	0	-153	-171	-122	-17	-68	-43	-24	-24	-25	-36
36	-8	5	26	-19	1	21	13	-21	22	2	26	-1	24	0	12	-11	6	-34	-2	60	-31	-40	3	-13	-1	-7	-25	12	-11	-15	24	60	-16	20	52	74	53	2	-9	59	-22	17	-10	1	11	-29	-2	32	-3
6	45	5	-26	-186	9	-24	-1	16	-8	-4	-56	-461	-403	-468	-433	1	19	-10	37	-33	-25	39	0	1	12	-63	7	-8	-58	23	1	-55	-44	26	67	-46	-59	22	57	-79	-68	-50	37	-30	-2	-52	-37	30	7
-40	11	56	37	200	46	158	66	344	-7	57	-10	523	394	883	979	40	35	54	40	144	45	46	83	84	240	566	78	165	150	50	46	393	598	271	803	292	1180	244	441	151	228	35	84	77	239	544	5	25	222
25	-25	18	37	159	-37	-11	-19	36	-39	29	-44	74	115	109	28	90	6	-22	45	92	0	79	76	-7	-7	83	52	67	-24	-60	-24	-67	-179	-19	129	-157	121	-40	-131	31	4	62	-223	-37	-7	-90	-77	72	94
394	76	0	34	131	30	72	3	85	14	88	-36	99	91	43	115	158	92	9	15	78	-58	112	80	61	43	75	131	53	23	29	62	16	77	58	10	76	93	4	187	100	87	110	59	22	6	131	23	41	50
-67	-36	-4	-29	-110	-25	9	-18	-20	-21	1	-12	-66	-69	-115	-168	-113	-45	-16	-1	-43	59	-80	-64	-41	-55	-38	12	-12	-40	23	5	3	-18	-6	26	-50	-5	-7	-7	1	-4	-57	23	-6	-67	-22	-40	-74	-34
33	14	465	43	1167	307	690	412	1372	110	448	102	2351	2178	2927	2087	979	28	89	238	704	290	1	476	459	1495	3530	737	657	631	227	175	2124	2298	2526	7417	2097	4386	1709	1407	1686	1850	1342	2104	784	987	5070	1466	-57	841
-61	-70	-34	5	-5	-42	-24	-42	-3	-2	-21	12	123	38	97	122	49	37	-106	16	-47	-61	-35	-10	-35	-27	90	-35	62	53	-25	48	4	-56	-2	78	-27	-17	5	-31	5	-30	-100	-27	2	-6	-1	-32	-24	-59
-19	-42	-49	-46	50	10	-48	-3	4	-16	-36	-21	128	103	157	125	-24	-63	-72	-17	-38	-17	-116	-3	-50	23	218	-68	53	6	-31	-31	-34	-36	-55	-41	-81	27	3	68	-99	33	-55	-45	24	24	-16	-34	-27	15
-131	175	-107	20	56	-43	-59	2	-35	-22	51	-36	19	32	38	193	-75	93	-96	79	-25	97	-100	169	-45	-80	172	-39	-6	129	-33	-107	-13	-8	6	-228	-104	-78	-28	-99	41	-75	-155	-91	-62	-34	-115	-54	-75	91
0	126	31	-2	133	41	0	-12	615	12	48	53	384	197	395	394	139	20	60	45	263	-7	56	81	71	363	100	97	133	89	274	13	50	387	135	77	33	132	2	43	-7	78	-19	38	67	59	133	-2	41	9
-31	47	-31	20	24	2	-15	8	16	2	16	-12	-46	-70	-80	-59	2	-19	-30	-11	-14	50	1	3	-8	-7	-8	11	-12	-29	-3	4	8	-21	-21	-26	3	-5	2	-78	11	-22	-36	-36	-19	3	2	6	-8	-16
-9	23	-11	9	172	90	54	12	167	-2	9	-34	281	255	297	482	102	-22	64	24	76	29	-17	81	61	60	422	39	171	125	48	52	30	97	66	195	37	204	100	107	87	60	17	43	65	26	214	60	2	134
-15	23	-9	-9	58	7	18	7	28	-7	11	0	174	138	227	349	119	4	23	6	36	8	-24	52	18	50	116	40	126	20	10	5	35	26	31	65	-7	88	17	8	67	-7	43	1	25	22	5	2	6	42
8	42	-11	-44	-47	-48	-48	-45	-9	-8	0	18	25	25	-31	22	0	-65	15	-33	-44	-67	-145	-46	-79	-99	-71	-163	-35	-13	-60	-56	-76	-153	-35	-110	-51	-13	-139	-33	-142	-7	-42	-87	1	-29	-83	-53	-40	-59
21	83	105	28	130	69	4	36	112	26	33	100	516	352	225	328	58	70	128	112	51	11	42	162	119	203	457	191	136	164	122	3	108	14	119	75	64	193	-23	109	51	44	66	94	53	30	112	18	-37	273
-332	-243	-73	4	328	-41	-18	9	107	19	-94	-256	549	503	606	1023	22	2	-489	-3	84	-227	-45	-153	64	174	448	131	57	72	-61	-225	-78	-306	215	-7	-68	-97	-85	70	-287	-134	-94	-44	71	-251	43	-37	-54	587
-41	-86	-38	-68	-15	-37	-17	12	-4	3	-37	-22	-25	-7	-26	-11	32	-28	-12	-26	-37	-32	-91	1	-50	7	16	-52	-15	-3	-3	14	11	-40	-4	-11	-40	-24	-16	-42	-21	42	1	-30	-28	15	-48	3	30	-6
187	297	165	185	108	175	249	62	148	44	51	107	326	342	319	500	330	224	155	199	324	138	239	187	418	258	412	235	187	250	109	168	375	181	408	1391	246	851	490	350	425	429	335	366	156	120	356	236	76	217
8	24	-37	-10	22	-52	0	39	19	23	31	0	-17	-9	-19	-88	-47	53	58	29	5	25	29	68	73	101	28	55	-15	24	28	-1	85	-5	87	83	-29	202	84	65	0	121	53	54	79	99	124	81	-16	44
-5	5	8	21	25	19	42	13	47	20	16	13	-141	-34	-75	-242	42	-16	20	4	46	22	-41	-32	35	109	71	37	-14	-7	25	25	142	270	191	213	138	454	177	358	184	125	120	99	55	99	182	99	11	6
17	24	22	3	16	14	31	34	42	3	8	8	16	50	-9	7	33	39	47	7	37	37	57	42	34	40	39	22	23	3	5	13	-1	81	29	42	66	60	-2	85	46	-11	5	35	-1	42	40	53	8	18
-7	-15	-14	17	23	10	-8	-8	8	-5	-6	17	10	14	-25	-33	-18	-30	12	-13	30	56	43	6	-4	16	-7	4	9	-15	-3	-27	18	5	8	-43	-2	6	-32	62	31	-26	46	4	1	41	62	1	29	5
-81	77	-22	-60	618	122	536	0	264	15	216	-167	1140	779	609	1583	-90	49	-143	51	137	113	-532	-124	47	73	1460	228	598	327	537	-245	804	353	473	305	143	1158	162	-268	535	628	754	695	234	369	1545	400	-22	461
62	69	73	40	94	-12	166	-21	45	-13	86	80	-184	-3	-111	-210	39	-101	59	-3	97	84	-32	31	78	90	-93	95	79	69	-89	129	72	119	101	131	99	86	82	94	49	71	187	23	7	53	100	20	68	53
0	-6	46	-4	-34	-1	104	35	140	32	306	13	462	517	532	286	451	-1	-63	130	126	116	-44	121	122	188	303	78	78	151	88	127	261	233	206	319	84	244	57	118	430	126	720	135	10	50	326	84	-14	140
-8	30	23	13	111	11	62	31	14	2	10	4	193	243	233	247	24	-20	23	58	24	-16	-22	11	-12	6	-4	-6	59	6	-6	-7	-26	117	38	37	-1	88	56	138	65	-5	-15	-9	39	11	-8	6	12	43
64	-4	25	-11	139	41	37	-3	122	30	4	14	265	204	350	513	124	68	11	13	81	-24	27	176	17	70	188	23	62	91	47	7	39	142	24	58	21	103	56	-15	62	2	11	6	40	11	134	20	16	121
334	226	2425	436	3235	1685	969	470	6672	536	757	395	10508	9017	13362	11784	3426	196	1028	1823	2814	222	29	2435	1327	2733	8438	3626	4505	4600	1265	1218	5002	9650	3715	8142	10094	7539	4585	3606	3370	5532	3137	3148	2931	3954	5185	4260	15	3525
21	35	15	89	313	90	29	20	145	30	-27	-10	632	339	344	797	393	120	58	138	95	-35	31	279	69	71	486	67	143	142	31	35	85	29	118	369	-118	293	38	29	49	78	179	144	9	7	132	-96	23	240
285	247	34	119	149	6	207	30	281	25	206	-78	571	580	808	687	494	297	215	145	498	162	488	-24	431	143	214	232	143	48	340	43	118	-30	117	429	454	291	-15	-53	325	109	340	182	-22	-85	190	-54	70	238
-78	-28	13	6	102	-9	30	11	47	-18	-78	-30	18	-5	46	73	31	-11	5	-43	50	-7	-81	67	-15	16	241	-67	-15	35	-22	-27	-11	-88	4	-87	-23	-40	-98	-40	-21	-8	-121	-22	40	-82	-60	-24	-20	134
19	70	52	41	-59	23	46	-41	146	-31	-50	-29	-135	-246	-128	-148	100	-131	-159	157	102	-17	129	-63	19	-134	88	2	105	19	-20	-78	88	53	12	-171	53	39	-13	-42	255	133	89	6	-30	-101	149	-55	16	-65
-69	-23	-9	-47	-14	-55	-38	-16	-97	-40	-285	-192	-194	-187	-325	-212	-95	-117	-61	-5	-91	-33	-5	-284	19	-50	-75	-47	-109	-108	-69	-28	-57	-252	-149	-167	-86	-130	-17	-150	-101	-103	-35	-13	-54	-36	-98	-108	-17	-102
-111	-42	116	-17	220	78	101	60	197	-9	53	-6	489	432	698	1000	271	-19	-6	58	87	-1	-5	281	56	188	327	123	169	238	3	-29	49	199	108	357	100	229	158	55	114	82	-47	-34	53	79	223	-17	-21	192
-54	-42	-30	-13	-14	-99	-14	-32	-66	-14	-3	-30	-91	-131	-91	-97	-23	-39	-41	-40	-77	-5	-84	-26	-74	-54	-51	-32	-71	-16	-66	-35	12	-37	23	71	-111	31	-41	-124	-96	-66	55	15	-21	-38	5	20	0	-68
-21	-4	-12	32	-5	-80	55	15	2	22	4	-5	-103	-76	-82	-46	-59	-43	-34	-22	12	-28	-36	-65	-43	4	-41	-98	-15	-33	-4	-34	47	-22	-68	39	42	127	-7	-7	-17	-11	136	3	-45	-7	82	4	12	8
1	81	18	-12	53	10	23	34	52	1	-6	-43	114	122	160	116	60	5	53	41	10	-18	-4	72	-39	-2	90	-2	84	19	-39	-37	-28	99	35	-42	183	39	28	-5	-40	-6	72	75	54	29	48	53	-29	75
54	104	71	-13	118	30	60	-24	-3	-22	37	-30	209	170	275	119	-19	83	-32	42	135	-49	134	-15	206	90	301	156	190	168	90	-20	127	315	166	188	247	293	226	208	187	50	-41	-5	63	8	50	2	-5	127
-140	-87	237	237	465	283	690	16	822	13	-17	-48	121	75	-99	390	281	-23	-13	387	356	79	-88	454	476	984	1781	589	981	760	381	237	109	792	651	312	31	482	92	-59	285	164	87	86	80	116	152	-7	-50	903
15	-45	-4	59	50	7	3	-6	13	16	10	30	255	246	171	491	44	5	16	31	30	13	21	40	48	79	172	91	11	10	41	43	2	97	7	3	34	60	-19	0	40	0	46	5	6	-16	48	33	49	54
163	158	52	102	62	42	103	8	167	8	71	65	161	178	158	180	134	56	195	91	181	79	207	121	156	186	210	184	112	93	81	92	74	168	163	148	96	138	100	36	155	128	199	105	6	45	137	88	72	65
18	0	6	-17	3	23	33	-5	33	-11	8	19	72	27	78	66	38	36	-22	-4	61	-24	48	31	17	51	18	14	20	29	38	27	12	39	9	39	57	48	29	-10	34	-23	-11	-12	-25	27	64	11	24	20
83	59	75	5	43	100	52	58	91	1	69	163	98	-38	99	163	92	1	160	12	77	63	136	57	140	65	59	61	22	50	64	133	121	165	52	18	127	37	122	6	180	29	25	103	21	53	74	72	84	37
182	29	84	46	49	37	106	8	-2	19	233	377	212	335	301	248	303	407	269	50	118	22	400	444	193	27	27	113	195	132	4	36	273	328	37	62	379	147	215	25	361	189	231	405	116	413	294	78	65	167
-102	-23	52	-56	117	-21	44	18	196	-22	121	247	148	39	113	295	17	-87	-156	29	166	32	-104	-51	-47	116	200	39	175	109	56	13	207	215	132	327	55	309	262	211	185	120	142	159	82	70	211	144	-16	143
184	197	218	202	846	241	247	90	499	77	172	169	1962	1608	2153	2454	837	257	263	217	407	175	249	387	371	532	816	380	423	362	266	218	258	511	386	689	328	713	348	280	382	303	240	321	85	118	759	228	120	676
225	207	272	206	694	354	168	89	450	0	195	240	1268	872	1209	1301	447	213	293	231	560	231	422	279	438	586	839	411	543	357	213	240	463	471	438	812	916	1080	882	756	365	235	396	420	125	240	693	303	185	537
-18	-2	21	0	70	38	41	5	95	10	22	45	237	197	215	325	81	71	10	14	56	80	39	20	-7	81	130	-25	96	26	24	27	76	79	119	129	130	127	37	94	116	85	74	177	44	29	25	75	-1	106
-147	-63	-31	-69	-34	-70	-106	-72	-152	-33	-98	-72	-237	45	37	-224	-42	-122	-227	-81	51	-129	-179	-18	-51	-133	-62	-160	-52	-48	-140	-56	41	-63	-94	-56	-189	-73	-106	-198	-30	-117	-52	-26	-82	-30	-70	-169	-93	-90
24	25	46	25	114	77	41	50	65	14	29	23	216	276	234	342	110	-7	43	36	-11	91	36	-11	31	83	275	24	19	98	29	-27	122	96	94	167	129	170	113	87	127	42	55	98	36	22	210	82	22	188
65	-57	12	14	24	8	19	7	95	6	-77	-69	52	120	70	5	62	-85	12	-65	21	6	77	42	16	31	40	-15	88	91.4	-26	-19	11	53	-3	114	72	-2	11	33	46	73	-3	67	118	92	-13	87	25	65
32	72	53	19	59	63	32	8	44	4	28	43	185	218	110	209	143	124	-18	30	18	80	72	30	65	84	93	89	41	57	24	8	29	41	91	-27	-4	48	30	37	40	1	86	47	55	3	17	34	18	54
52	-1	100	32	282	98	141	-1	259	-2	95	31	768	451	1793	747	311	68	13	138	226	28	10	109	92	304	387	268	322	273	51	60	170	231	74	140	180	250	105	253	126	201	94	36	81	71	128	96	30	378
7	55	125	-8	171	22	7	17	413	18	84	39	503	607	656	643	240	-26	75	63	-3	21	-71	179	146	210	442	27	173	314	45	-37	254	460	357	521	198	454	298	217	288	322	152	324	123	135	508	189	-14	195
324	374	292	150	343	124	213	59	283	64	161	93	701	596	776	862	331	277	298	251	278	155	491	198	367	388	400	533	306	327	123	214	231	524	453	850	619	411	435	404	490	395	492	309	194	180	447	250	200	307
66	50	4553	414	2995	2702	3083	1883	7984	531	1562	555	9037	7812	12943	10339	1538	203	957	1677	3514	551	17	2181	3852	7437	11616	7772	5435	6329	2391	1120	10924	13965	9060	12411	14143	15190	12980	12074	10454	12449	8877	10217	9407	10917	13020	13066	23	4578
175	256	117	110	-31	38	147	-9	235	-59	109	-36	234	353	461	361	158	218	163	163	120	72	288	213	350	138	244	198	106	129	151	110	107	242	151	318	236	256	261	234	229	160	344	86	52	123	67	157	145	164
0	-5	576	158	2551	1085	904	302	2797	308	720	197	5835	4781	7663	7960	2315	89	321	778	3656	138	-120	1510	1090	1336	4563	1989	2515	2861	527	627	3007	5029	1813	6391	3466	4077	3423	2688	1698	2355	1640	1477	1786	1874	4448	2001	-16	1544
2	-20	16	49	59	17	23	15	126	19	90	11	671	418	1023	802	116	41	31	63	136	38	-26	86	54	100	377	88	103	52	43	9	53	45	53	158	129	191	70	100	63	35	77	39	79	48	75	36	-3	75
153	271	9	78	87	28	82	22	185	12	36	43	-250	-15	13	-117	171	213	269	130	328	70	267	135	188	158	116	70	53	63	45	87	90	94	125	-21	144	252	110	78	225	131	204	-46	28	-13	172	99	136	-4
52	27	81	76	42	35	15	12	94	1	58	53	81	108	81	84	9	51	72	57	45	51	156	19	106	115	81	109	46	31	68	82	68	62	80	106	88	92	50	124	55	83	-10	62	40	18	97	52	15	58
-2	50	119	12	303	73	125	34	239	0	25	-32	582	503	724	596	191	55	60	113	115	55	36	183	115	217	418	132	218	239	110	19	66	175	128	293	85	332	102	133	111	84	40	76	52	29	205	62	11	376
75	81	114	0	193	97	138	61	322	38	108	95	850	727	558	760	133	21	100	111	161	81	66	134	140	293	335	165	128	143	77	140	125	234	199	424	142	480	138	313	96	120	147	116	70	78	290	129	47	200
66	34	29	49	4	11	37	-12	32	-12	39	42	34	44	58	28	-26	50	-6	28	30	29	61	-8	48	20	15	38	14	21	10	23	36	23	17	15	37	80	-5	-34	9	-27	76	18	8	24	57	-1	20	17
-2	-20	9	3	146	37	62	14	23	-26	10	16	318	159	238	261	79	47	59	-13	30	4	133	101	39	-38	70	92	97	47	72	58	8	94	19	-36	49	91	74	71	34	34	44	27	21	18	51	5	59	126
9	80	26	-47	-188	-9	-57	-7	-116	-53	83	-136	-81	34	-65	-104	100	-28	-119	-71	-76	-12	-58	-8	116	-20	-20	51	56	-10	-57	-20	25	8	49	-213	-67	-16	-193	134	-15	-221	-91	20	-118	10	-241	-135	-47	-68
-89	-98	-59	-33	-40	-1	-51	-8	-82	-12	-6	-31	-207	-166	-158	-174	-44	-46	-41	-78	-11	-22	-130	-109	-151	-57	-76	-147	-5	-35	-12	-68	-73	-58	-40	-75	-49	-20	-54	-63	-49	-32	5	-61	-32	-32	-1	-23	-118	-85
-68	-88	-10	-58	-39	-21	-16	-22	-44	-34	-61	-31	-74	-99	-82	-83	-8	-51	-3	-37	-62	-55	-115	-33	-80	-61	-12	-55	-21	-33	-69	-16	-61	3	-29	64	-45	-39	-70	-63	-104	-85	-78	-26	-43	-60	-60	-30	-35	-2
-27	-52	-24	-91	-22	-40	-34	-16	-27	0	-16	-48	-1	8	3	-73	-13	32	5	-6	8	12	-53	1	-7	-34	27	-42	23	-13	-7	-44	-42	-2	51	5	-24	-13	-53	-35	-20	-38	10	-34	-23	-62	-9	8	-25	23
-41	-13	44	35	196	60	50	-14	96	2	7	81	190	112	186	322	123	14	10	7	105	76	32	91	21	60	123	103	110	142	27	32	94	139	56	230	110	115	194	184	69	71	-20	44	33	11	48	42	13	73
36	-13	599	116	903	375	579	71	997	57	234	113	2254	1745	1973	2548	602	117	68	651	531	317	-48	534	627	1257	2023	773	1428	1085	436	316	493	645	919	1375	627	1008	393	760	203	422	229	290	207	167	796	297	9	1247
-7	14	-46	-11	72	3	71	-14	43	5	5	68	69	42	7	18	-6	16	70	-14	3	-54	10	-7	-18	-5	-7	-12	26	26	45	55	-1	37	-12	57	-6	45	28	-1	6	67	30	66	7	17	57	0	14	81
25	25	15	8	56	11	-7	38	16	-4	49	-4	111	109	128	143	64	64	49	-4	49	36	50	19	24	71	90	35	33	16	-2	22	22	38	26	71	-7	34	27	49	0	31	20	22	-7	9	12	17	9	30
31	78	10	31	8	14	0	13	13	15	32	-13	128	86	51	142	-22	29	21	15	46	37	16	34	66	35	5	27	41	30	2	10	-20	44	42	57	40	66	47	78	46	20	-61	46	-5	14	24	29	-15	26
0	20	-15	8	-4	-1	-1	10	5	2	30	-12	44	2	1	-45	1	11	26	40	23	4	12	26	29	-33	10	-9	-11	-12	-17	-38	-2	-4	3	47	34	-14	2	37	21	48	-28	19	-8	13	29	36	-19	16
-3	-9	-17	-32	39	-18	3	5	-22	1	-17	-3	-38	-29	-33	-47	22	18	-2	-1	10	8	-36	13	18	14	4	-17	-10	-17	-10	-366	-14	-13	-16	-18	0	-13	-7	-13	-11	-8	-3	22	-3	23	-7	-3	17	-28
-88	-15	-24	14	8	-6	35	16	-31	11	-70	-123	173	-9	38	58	31	14	-8	-12	5	-26	-82	115	-37	-16	35	46	45	104.2	12	-13	-21	-20	0	-14	0	-99	-22	7	-58	30	-11	9	-24	-7	-16	25	16	-3
-1	3	64	-23	205	111	137	29	150	4	62	3	845	747	872	955	314	19	-27	46	150	100	18	76	100	264	336	109	134	194	27	13	100	149	139	158	57	205	141	312	67	101	111	73	39	44	150	98	9	119
-16	-8	15	10	66	39	7	18	2	-11	-7	-30	-25	-60	-74	-83	25	-21	-90	40	49	47	43	22	36	26	78	43	29	7	31	13	0	-8	22	29	-11	4	57	-36	16	18	-2	8	-18	48	-25	27	27	38
-13	19	110	3	252	94	19	18	147	10	-17	31	73	50	44	155	134	13	99	81	126	-9	-2	334	130	351	213	189	113	176	119	37	23	104	244	77	40	260	43	177	34	132	42	17	38	59	45	-15	16	36
-16	37	168	12	40	42	129	32	382	5	21	1	74	401	282	375	140	-14	65	26	165	97	30	136	31	286	254	380	27	78	16	8	358	585	737	1509	458	3755	344	180	284	428	401	238	46	321	543	195	7	35
11	-5	-1	33	15	-12	106	-4	16	-12	656	662	172	103	383	35	72	101	122	10	-2	56	-50	166	76	8	339	-5	26	48.4	3	161	463	671	643	623	342	636	550	357	389	548	288	1146	916	865	575	521	46	-1
-40	-103	-56	20	30	10	17	-2	179	4	-25	-60	-21	-37	44	282	-30	-87	-112	19	-35	-43	48	-63	-74	-20	177	-30	100	112	-2	67	-8	-6	56	-49	128	79	30	-1	34	-69	-89	44	3	76	48	95	22	-8
-59	4	28	-10	-19	-36	-42	12	-14	-49	0	30	-39	0	-24	2	-37	-26	-66	-46	27	9	-48	-73	-1	12	-12	-35	-2	10	-47	-91	13	85	10	1372	649	2459	-76	-5	925	1613	374	50	748	275	3878	857	-14	-11
16	-14	14	-11	-4	22	-27	47	43	-10	-27	12	19	4	62	50	-14	-16	-16	14	55	-52	76	51	50	90	38	23	-1	-6	1	-22	-15	6	28	14	-11	26	19	-58	-25	-46	-45	-26	11	97	-11	53	-9	17
-43	13	123	-26	433	133	78	63	401	30	173	-10	927	911	874	1152	156	124	47	92	264	71	224	89	295	120	887	373	224	147	128	139	253	363	145	932	518	846	398	166	298	430	507	361	121	142	897	363	-24	280
93	326	443	318	1327	351	482	143	1157	102	141	80	1423	1352	1104	2154	2136	59	144	414	1194	198	69	1521	520	1159	2399	1077	1317	1233	325	233	723	1405	1139	2023	662	2256	850	403	566	842	364	562	226	363	1490	413	2	1286
-37	-26	10	0	94	-6	-2	-30	155	-33	-49	-99	-19	63	34	199	94	-8	-63	98	44	-9	-29	184	3	76	214	-25	20	50	40	-86	-46	-69	126	-77	-93	283	-87	-113	-22	-177	-106	-73	-108	-56	-25	-25	-41	-58
21	14	1	-19	-13	14	-21	9	2	10	3	34	-5	-19	-25	-14	-7	-13	-29	-9	-35	-44	-24	5	26	13	-30	9	-15	-18	-4	-12	32	-24	-35	56	22	-13	-26	38	1	-30	20	-22	2	31	72	-12	10	-15
33	-18	-29	-9	71	12	17	9	28	7	104	214	354	379	390	349	14	1	12	4	31	-17	-1	121	25	-15	113	33	68	161	2	-2	89	72	99	-13	61	61	31	89	36	53	19	-105	105	-26	57	89	20	63
-5	6	-7	2	7	-21	-21	36	-21	-33	13	40	-27	-28	-27	-75	-15	-24	-1	-2	-9	-4	-46	-24	-40	-12	11	24	1	-14	12	0	-17	12	10	-49	8	12	0	-65	-9	13	-35	-22	-23	-20	6	-24	-41	14
60	63	49	56	40	16	19	14	66	-115	-6	8	212	259	111	104	77	73	102	43	39	18	78	68	77	119	66	78	78	50	18	24	17	76	57	97	49	85	76	-12	51	5	63	20	-19	40	-16	76	91	111
-33	-29	11	-5	-10	-46	8	-5	-12	-19	8	57	-64	-72	-51	-79	30	-39	0	4	-14	1	-51	-15	-21	3	-43	3	-26	-8	-4	-9	0	-52	-21	98	3	23	-21	36	-11	1	24	-30	-23	6	37	-24	-33	-22
146	132	6	65	-76	61	-78	-24	133	-24	-12	49	147	-49	4	9	94	121	58	53	-2	98	120	141	143	18	5	91	31	11	45	39	-33	143	0	191	115	26	65	69	58	100	278	61	-15	34	44	60	4	115
9	42	32	54	27	28	112	-3	48	-8	67	53	131	94	128	163	10	-5	46	61	89	135	19	51	96	31	76	65	46	39	22	31	37	-18	28	30	122	103	-8	45	0	78	101	-5	-9	65	20	14	-30	53
284	392	152	40	129	170	149	23	201	34	123	68	494	476	416	535	179	247	270	196	242	178	509	158	477	314	269	390	195	117	220	137	106	276	170	339	235	214	275	184	286	33	263	236	50	105	264	171	117	277
-5	15	-2	-21	-23	21	-4	-5	-53	-13	-5	9	14	-41	-51	-30	-27	26	-29	26	-22	51	-62	-55	-20	-15	2	-5	-20	-15	3	13	-30	-53	-5	-27	2	-38	-36	-48	15	19	30	-7	-30	-39	-11	-14	5	-22
-4	77	87	45	37	-37	7	11	3	-2	27	55	177	231	170	266	48	128	36	67	98	116	25	-25	51	58	25	79	43	47	-89	3	10	-63	30	-65	0	64	-19	-161	27	-29	41	25	-46	26	98	-35	49	-43
63	29	168	67	301	212	191	22	411	33	67	-2	1150	713	1121	1526	387	108	170	191	223	46	80	235	274	439	736	335	682	686	162	55	338	768	439	765	422	770	598	709	249	328	165	208	266	164	622	346	25	696
9	2	17	31	13	56	17	-9	43	-5	30	5	8	-21	-24	24	23	45	49	48	36	-12	103	5	22	10	30	52	38	-1	9	11	33	84	68	76	54	73	24	-19	77	-2	20	108	0	-2	53	29	20	40
68	109	12	62	17	-38	46	-13	22	1	54	0	191	162	210	217	77	44	93	41	62	61	144	30	81	96	136	65	23	51	19	-24	108	-7	30	162	36	201	41	-20	5	-56	76	88	0	47	234	19	57	1
23	-45	139	-20	21	-27	32	-8	34	-15	13	-53	-84	-159	-242	-173	-37	-78	-132	-12	-45	-48	11	51	69	-49	-93	47	-33	-91.1	28	-79	-184	-80	-53	-123	-49	-48	13	-48	-12	-81	-56	-99	-55	-38	50	-192	-40	-57
65	138	200	176	1010	295	190	109	843	69	310	163	1668	1142	2711	1843	467	127	195	208	281	52	276	93	79	141	120	78	240	131	181	171	84	365	255	177	167	107	150	87	135	181	138	129	12	65	127	157	105	215
-8	22	-46	2	60	-7	-29	22	2	12	13	-20	-36	-47	20	9	-38	0	25	13	-14	-24	0	-18	2	-10	12	20	-7	15	-16	4	18	7	24	-8	45	36	-9	23	-10	53	12	-16	24	22	55	6	16	29
-38	-16	16	-32	71	-6	39	-11	51	-21	-54	-20	331	317	242	-92	71	-51	16	-5	6	-26	29	-2	18	49	109	31	78	39	2	41	-30	17	27	-73	-74	15	48	-51	11	-27	-66	7	-1	-27	-3	8	11	66
-105	-71	-28	-5	20	26	8	16	44	33	28	-17	-14	-48	-2	-23	-26	-1	-72	-1	33	-7	2	-60	10	18	45	24	16	10	-5	-25	56	-23	31	39	42	105	25	-39	22	11	56	1	-1	20	-11	-14	31	-17
-56	-90	35	66	70	42	28	33	128	10	43	-11	135	169	2	201	76	33	-27	47	37	73	-3	127	75	245	507	85	247	226	8	13	83	125	99	298	119	157	37	178	93	4	177	134	39	-19	163	43	-21	47
49	-16	-92	8	21	35	-54	1	-78	-19	72	-21	3890	1503	2213	2227	-64	-42	-63	-17	-136	-16	-88	-40	11	-44	2037	56	1906	270	361	-14	-18	-16	-79	-94	-86	-61	3	-52	-24	-133	-60	-80	-45	-101	-17	-20	-50	1939
-40	-39	22	-55	-11	-51	-92	-10	-79	-10	-122	-97	-334	-293	-105	-150	-70	-80	-106	-31	-26	-3	-37	-374	-49	-61	-151	12	-40	-170.2	-23	-24	-130	-141	-141	-164	-59	-233	-74	-186	-10	-69	-56	-131	-157	-337	-273	-140	-36	-54
48	25	17	66	43	10	-4	9	24	-75	26	104	153	197	144	152	71	25	52	41	72	30	-7	27	93	65	86	51	32	44	31	10	50	65	68	182	109	122	47	41	90	75	70	59	31	-9	70	68	12	51
59	102	23	81	68	67	75	37	18	37	44	83	203	196	233	195	76	137	130	34	81	42	187	77	82	102	176	116	81	61	53	54	72	174	154	142	145	204	172	189	136	126	91	48	42	116	153	107	96	38
2	-6	1	34	24	9	16	27	31	-18	-70	-32	92	82	66	54	38	-17	-30	-7	-46	-14	-15	13	-7	6	69	-63	-8	33	-10	-8	40	113	70	293	54	162	80	119	11	-19	-38	56	47	-36	42	188	-21	10
20	1	9	4	-5	-16	-2	-2	-26	-1	-15	-11	24	15	11	63	17	23	29	-7	-20	-16	-31	-18	6	7	13	-17	8	18	-5	-4	12	-6	-13	-28	27	33	39	18	-11	-10	-12	-21	-9	-30	-24	23	-21	8
12	3	22	25	64	6	-41	-8	9	14	17	57	132	138	83	158	70	31	34	27	55	6	-13	33	26	58	55	9	64	29	15	20	49	39	98	133	14	106	40	90	64	-37	69	28	28	31	109	19	23	32
-105	-61	0	-17	28	-29	27	10	56	-21	66	115	181	138	149	86	8	-58	-52	-47	-84	-26	-64	22	-49	-10	79	-44	6	-7.6	15	-4	-36	131	248	82	-30	19	205	36	52	71	11	134	303	-21	81	82	-55	-22
-9	-27	58	-16	249	55	22	-4	150	13	13	-23	344	117	286	204	-9	0	-69	36	232	2	-21	38	17	97	128	27	49	60	8	-18	21	28	33	67	3	129	-31	29	25	3	-57	8	22	27	15	-20	21	244
-197	58	-60	-29	-141	51	-55	17	-94	-7	-84	-37	-412	-533	-357	-604	-87	-85	-79	-119	-16	-47	-82	-38	-80	21	-124	450	-13	-91	43	30	-107	-76	5	-13	-69	-119	-118	-16	-241	-48	-101	-55	4	3	-147	-105	-56	-21
-8	18	5	-38	23	20	63	1	83	24	-11	43	68	42	2	67	20	-61	-27	16	99	-26	-94	-17	50	145	155	11	115	170	16	-29	72	36	77	167	60	304	43	241	14	14	-37	63	70	21	128	15	-18	80
2	49	57	35	54	-1	88	29	48	75	20	49	62	79	74	-98	38	65	96	28	38	129	104	25	59	69	95	78	53	16	17	27	64	167	46	124	45	88	52	60	77	89	62	49	-25	57	80	37	64	109
57	-61	-11	-10	13	14	47	3	-47	9	23	-22	-92	-221	-197	-244	-10	-44	-17	-44	-4	-8	16	-5	-46	-30	30	30	66	-7	10	-21	16	34	42	72	16	-39	48	1	-23	-81	71	-34	3	44	17	0	-28	-11
8	27	-8	-7	35	24	17	17	27	3	-5	11	199	169	334	191	56	28	22	-12	3	14	-23	16	-5	8	61	34	53	12	7	10	-8	28	28	-19	-6	46	41	41	-6	34	-35	27	-10	5	-24	1	-2	3
40	-19	7	-99	-34	-78	-44	-24	42	-4	-134	-18	-126	-36	-44	-133	41	35	13	11	-123	-22	29	21	57	-47	104	-30	16	-10	4	-57	-70	199	63	-92	44	15	14	1	76	34	-53	88	-38	-10	182	10	-9	60
-53	-46	16	-7	55	47	-5	-6	-7	-18	29	11	75	74	86	81	84	18	-358	29	-14	3	-50	-19	-15	40	-24	-35	36	15	-13	13	27	41	28	11	-9	106	28	-10	-29	49	-18	13	16	21	11	13	-24	-9
-5	-33	-27	2	8	14	-30	16	18	-19	-17	-20	46	58	21	-3	57	30	-7	5	-4	53	8	-6	3	0	-4	-3	28	-6	14	40	-11	59	-28	-22	20	20	-1	-8	18	4	5	13	-9	-9	42	-17	-18	26
-92	-119	-66	-74	-59	-33	-37	-9	-103	-34	-110	-149	-159	-99	-142	-154	-59	-66	-182	-76	-101	-85	-126	-97	-125	-114	-75	-69	-56	-56	-72	-76	-130	-125	-97	-209	-162	-106	-105	-110	-143	-129	-148	-158	-95	-63	-117	-120	-57	-70
-88	-127	-48	-40	-31	-21	-46	20	-50	-14	-33	-43	-29	0	8	-5	-11	-104	-35	-49	-69	-42	-146	-38	-91	-35	45	-60	-1	-19	-45	-74	13	105	78	-26	-47	105	-20	43	-33	-30	-133	-8	-46	-13	59	-47	-53	-27
-3	14	50	-4	198	87	18	-20	141	8	2	-121	313	188	285	256	105	-24	9	-10	113	-14	9	18	157	238	224	115	261	311	29	-3	94	471	129	656	318	267	340	279	80	118	45	101	93	36	415	127	-75	411
-23	55	115	2	269	155	56	31	234	21	60	15	632	555	713	1018	360	16	-5	-68	269	-45	10	163	144	321	498	325	513	395	65	3	286	1084	223	733	725	695	698	1157	198	430	87	21	371	199	475	383	-25	536
-17	-34	-14	25	-29	-15	46	4	-6	6	13	17	-76	2	-15	-43	9	-3	0	-119	-22	-30	-45	23	-19	54	21	-9	29	-14	-7	161	10	82	34	72	5	1	13	-1	41	13	-48	25	35	35	-1	22	16	12
-113	-23	-33	-45	-25	-17	5	-25	-2	-8	-63	-36	-208	-131	-172	-142	-111	-145	-128	-28	-29	-66	-51	-79	-193	-80	-30	-40	17	-10	15	97	5	36	-44	-13	35	93	56	159	-6	27	-33	-74	51	-17	39	19	-54	34
-14	2	-19	-1	41	-10	-17	16	53	-22	-1	-21	-67	-53	-11	-5	77	-18	66	-23	71	27	-1	39	-12	29	88	43	46	26	8	-11	48	157	55	55	97	83	14	75	31	70	-26	-39	35	24	62	30	-12	-3
-63	-30	-31	-24	-7	4	-4	4	-33	-3	-13	-37	-206	-132	-220	-293	25	-22	-110	-25	-5	10	-53	-21	16	-26	118	-39	6	-33	0	-19	-6	40	35	78	44	106	-3	83	-82	-3	-16	-13	17	32	33	-2	-34	-27
153	239	184	120	183	192	312	48	372	94	101	51	426	457	506	627	284	138	221	261	200	141	233	68	222	294	179	358	128	270	256	206	101	536	235	378	230	291	257	123	308	221	290	202	98	86	337	174	104	137
173	144	79	101	238	70	87	42	133	38	84	49	397	423	407	457	213	49	101	105	141	82	135	204	214	218	178	140	135	149	117	127	131	288	256	606	236	409	202	193	152	203	196	161	27	96	332	132	102	149
37	12	46	-5	109	36	7	-6	134	-20	14	-7	291	98	278	148	221	67	59	100	84	7	60	40	9	51	166	110	4	-68	62	90	66	229	88	232	174	220	60	166	83	24	67	21	-9	43	134	63	66	159
-45	39	107	-47	-52	-45	2	22	224	-13	43	-9	153	355	421	161	-23	-40	-13	24	-16	73	-29	-23	76	77	199	-18	10	37	-10	31	46	46	123	465	48	102	24	-125	-12	45	96	192	-65	6	253	70	-38	157
-3	-12	-7	-23	-6	10	6	0	47	43	11	71	38	-30	-31	-10	10	15	3	12	-18	13	51	91	-2	-3	37	28	2	17	-10	-10	45	50	23	23	28	35	62	2	85	49	-18	53	16	-11	50	27	21	35
-39	3	3	24	-11	-8	-1	-13	14	9	-15	15	46	78	124	56	-47	-20	-18	-22	30	1	34	-9	-1	0	20	13	12	-11	-15	-27	-16	26	9	7	24	-2	9	-26	3	26	29	8	-13	-9	-18	5	-8	3
-58	-55	-23	-39	32	-2	-6	-9	66	9	2	-16	6	-26	15	39	-30	-22	-66	-17	-40	38	-31	3	6	0	75	-19	57	90	14	3	-19	-25	7	-6	-87	-25	-19	-84	-55	10	-113	9	-27	-69	-51	-39	-22	14
-41	16	-45	-8	3	10	-1	10	-23	1	69	-70	-170	-126	-180	-156	-88	-41	-12	-48	4	-14	-20	-123	-70	5	101	0	-58	-126.1	21	-60	-35	-26	44	47	-18	51	22	-3	60	-19	-47	-95	27	-29	-5	75	-2	-22
-69	-20	-50	-25	9	16	12	18	-36	-14	-21	-6	-160	-253	-232	-232	-19	-13	-56	-30	4	-52	7	-9	-9	0	-28	-24	-9	-17	-25	8	-42	-19	-11	-33	-20	-1	-15	-49	9	3	17	5	-7	-9	-60	-37	-37	-12
52	118	0	21	-6	-16	60	28	169	22	-7	0	148	111	192	181	83	86	179	158	155	137	320	135	187	72	202	209	157	96	-9	71	98	75	100	262	81	200	8	-57	251	96	268	71	-67	48	207	29	61	89
138	244	-86	104	110	76	122	-19	133	25	72	129	332	498	413	379	265	254	187	112	253	58	117	357	228	208	126	233	101	239	93	83	154	210	101	528	267	285	165	82	306	156	171	277	-12	129	266	151	65	136
-227	-142	150	153	568	147	93	19	506	24	-153	-96	225	155	326	482	113	138	127	193	243	-28	-94	181	-33	236	377	5	272	503	144	130	207	536	198	106	81	707	126	217	225	86	-115	68	39	127	437	18	145	304
1	14	129	-13	282	118	-11	6	292	229	238	139	2214	1783	1555	3809	525	-6	78	0	141	24	-14	233	39	219	197	86	110	176	185	46	92	225	92	93	54	150	121	118	79	49	26	13	90	124	108	136	-33	52
242	219	107	187	536	157	163	84	183	14	166	129	656	426	478	877	276	134	283	189	534	209	564	234	427	254	197	488	318	310	116	216	283	535	208	601	299	493	389	290	597	362	378	374	172	211	363	284	109	350
-11	168	544	240	699	503	601	84	1087	172	151	254	1443	1390	1147	2034	1034	271	346	462	636	100	-5	810	533	710	1091	500	389	402	295	180	388	941	828	912	507	946	489	779	382	693	316	452	272	414	681	566	108	834
-32	-37	-33	0	-38	-33	-14	-4	-3	-6	-26	9	-47	-12	-16	-105	-9	-26	-59	-16	-43	-25	-26	-21	-44	-34	-27	-44	-38	-33	-35	-58	-9	-26	-35	-12	0	-40	-19	9	-75	-72	2	-63	-4	-21	-11	-13	-36	-11
-80	-92	0	-17	22	6	-37	-4	101	-12	-3	-60	-33	-45	-72	-81	-12	-20	274	38	22	22	-40	2	-35	-50	73	71	23	67	4	-26	-94	-82	49	-10	-16	3	-57	89	-100	-3	-44	-15	36	8	-1	3	1	15
-46	53	-10	-51	10	-3	83	-26	-44	6	0	-11	55	35	12	-26	-1	50	6	55	-21	-27	61	36	41	25	18	-6	11	6	-29	15	25	-67	-18	-116	-36	-15	18	-69	37	-97	12	-50	-35	-44	-29	36	38	-24
-4	-37	40	1	252	23	29	5	85	11	81	-2	618	354	1191	969	54	-10	-6	25	60	55	-19	23	56	99	240	59	181	127	38	-20	150	180	160	42	30	251	146	56	128	80	0	21	22	52	152	74	-31	104
14	-29	38	8	-19	92	49	-12	553	-19	-50	-25	2	15	-50	19	206	-80	-8	45	336	-42	-65	18	111	360	376	165	151	169	2	-60	335	1019	782	995	380	1335	622	302	143	1176	13	279	512	290	418	465	-55	152
104	50	224	46	268	170	207	42	206	111	609	407	1020	690	899	819	520	42	157	175	76	142	114	681	158	99	870	123	201	885.6	144	212	641	378	494	387	96	687	545	246	370	341	114	608	438	515	759	300	35	530
60	-16	49	30	136	39	19	9	1137	30	465	551	1259	1440	1939	1043	136	40	69	66	22	3	-4	451	230	52	1949	45	883	725.4	32	84	49	167	181	25	123	201	77	24	189	78	157	377	-41	176	53	65	46	178
-82	-93	-27	-131	-1	-102	-105	-22	-136	-125	-124	-216	-517	107	-60	-159	119	42	-282	-14	-149	-175	-340	-1	-46	-14	140	-170	124	66	-124	12	-217	-209	-62	-261	-274	-253	-217	-147	-314	-216	-257	-103	-83	-133	-161	-191	-206	40
-8	-13	8	-28	104	-2	8	-12	-4	-18	1	3	149	63	170	97	23	-16	41	5	-5	-36	-41	14	-6	40	61	-10	34	22	-22	116	-1	18	6	24	16	38	-17	53	3	-17	-26	-36	16	17	13	25	-25	20
80	133	23	27	17	51	23	-8	36	9	12	15	7	36	28	-7	104	7	106	21	0	4	112	12	104	93	137	53	6	36	4	91	-3	16	34	123	12	44	92	33	-7	14	65	-1	19	25	39	-4	3	97
78	49	245	205	638	534	263	42	1031	77	137	6	4964	3399	3992	7402	3610	138	162	411	1676	108	59	1055	526	1127	1818	761	1228	944	363	442	154	173	410	487	191	479	202	392	204	203	151	206	31	118	299	124	37	819
-54	-76	-22	-37	44	-7	-54	10	45	-17	-70	-97	-74	-73	-37	-102	24	-54	-256	-45	-21	-9	-56	-26	-123	-51	-50	-161	-24	-26	-34	-36	46	1	-44	88	2	110	-25	103	-10	20	-12	-39	0	37	79	-69	-79	31
-147	-120	-115	-36	-73	-87	-89	2	-139	-69	-40	-86	-142	-198	-164	-207	-11	-53	-235	-57	-122	-27	-163	-83	-123	-160	-84	-158	-47	-68	-145	-74	-107	-141	-78	-327	-173	-172	-180	-123	-166	-126	-163	-94	-58	-33	-103	-98	-79	-33
-24	122	16	2	-12	-9	-35	3	0	-7	-22	37	-87	-173	-125	-155	-57	14	-40	60	-15	16	185	-22	1	-45	94	46	-5	38	-8	-26	-6	-64	-16	112	-63	-65	-67	-1	-37	-55	-29	-12	-55	2	51	-66	53	19
36	40	-4	52	71	1	94	3	118	22	60	131	127	104	296	267	63	65	-105	1	53	35	164	73	114	30	134	147	50	77	37	16	71	150	42	48	112	76	4	50	61	23	96	65	-32	87	165	62	24	35
96	72	56	91	70	26	84	37	93	8	26	-3	240	219	277	273	119	99	124	32	108	24	110	84	79	56	68	81	38	19	91	20	5	49	33	81	102	79	108	46	16	115	17	13	23	6	97	59	44	110
-46	-20	-9	-19	64	1	44	-14	27	53	-10	47	212	161	139	393	174	45	5	19	69	-12	38	130	-17	-10	28	-2	44	56	8	54	-11	74	5	89	45	29	-16	1	12	63	-65	5	-8	-22	24	37	12	25
-21	8	-32	-50	-4	-24	-15	-13	-10	-20	-23	30	-3	-9	20	20	26	-4	-83	-13	27	52	-68	-25	31	-28	0	-20	-5	-6	-1	-50	17	-53	24	15	10	-19	-38	-35	-28	-29	-39	1	-69	-39	6	72	8	-13
94	153	16	87	32	72	26	23	70	16	62	64	83	23	84	37	58	152	110	91	100	46	270	32	142	78	103	188	54	31	20	36	45	152	59	86	148	47	176	93	193	43	102	81	58	-4	101	62	72	57
760	1197	154	328	147	175	347	65	285	90	306	380	880	1600	2084	2941	716	1166	635	423	609	463	1510	690	1716	521	629	666	348	305	295	262	298	805	618	708	514	954	543	464	862	595	994	414	109	211	716	339	142	661
7	-19	35	20	86	53	9	-25	66	3	27	-20	163	159	212	223	77	22	18	8	52	-18	11	127	82	90	110	9	118	129	13	48	30	121	25	136	77	95	83	52	-8	-39	-16	18	-14	-18	72	29	23	171
-833	-270	50	-28	82	48	-22	40	-151	12	-92	-106	-348	-450	-53	-138	-113	-39	-57	-235	-427	-155	-298	-352	-222	12	78	-255	142	51	-24	-194	116	103	118	148	-185	320	304	78	-147	62	-345	117	-31	-139	157	-76	-124	-57
-33	4	-9	-5	-10	-3	15	26	4	6	2	-52	-5	18	-16	-18	56	-5	-33	-17	0	-10	9	14	11	13	10	2	8	13	9	8	-4	-33	-19	-2	2	11	-2	-30	8	23	-36	0	-2	-38	13	-6	1	5
-134	-82	-66	31	-52	-34	-95	-22	-137	-42	-20	-71	-222	-254	-335	-215	4	-59	-65	-40	-16	-86	-106	-65	-125	-49	-106	-125	2	-56	-115	-42	27	-123	-84	-115	-114	-154	-114	-82	-95	-106	-287	-94	-35	-16	-138	-49	-51	-61
86	98	248	55	337	172	127	64	268	32	90	46	1729	778	957	767	311	80	99	197	338	81	125	239	182	394	692	242	323	189	161	71	219	121	105	324	99	531	231	221	282	132	99	37	86	43	245	63	36	438
12	6	22	48	24	7	18	26	6	-6	5	-24	14	77	53	2	27	62	56	33	55	26	82	24	41	41	19	28	7	23	24	69	10	69	16	-15	46	4	17	-29	-13	53	9	-9	35	12	24	8	44	26
260	365	234	179	85	196	91	33	340	68	142	153	274	217	210	290	194	154	529	183	330	158	412	280	368	352	84	345	136	65	29	175	170	134	126	472	377	177	255	240	319	192	286	244	3	41	211	67	152	190
-4	15	43	-5	29	-13	13	8	-12	15	38	-11	25	1	-1	74	-48	37	-5	2	-31	32	-26	18	26	32	19	3	45	30	-51	-11	15	-17	54	25	54	96	18	51	-4	23	-73	7	4	29	45	22	19	-19
115	145	96	-65	238	92	97	-20	294	40	7	27	385	337	304	414	98	-28	134	121	122	36	-48	57	239	175	412	91	174	159	85	27	74	235	187	291	160	335	142	275	111	105	36	134	73	62	192	108	55	250
-40	-17	54	-37	4	-8	57	-25	-16	13	13	-22	-3	-29	-23	-42	-32	-34	12	6	18	-22	10	-33	4	-15	-25	42	-13	-16	-22	1	38	-28	7	42	-20	17	20	-43	-30	6	47	-22	19	-15	52	38	5	-1
145	175	94	71	72	117	53	7	121	37	85	51	90	90	176	91	48	79	252	73	151	79	255	66	218	141	140	151	52	49	17	90	173	226	90	488	169	196	314	89	319	183	213	164	98	90	121	135	65	127
155	188	61	83	49	58	19	1	41	63	56	85	242	260	309	310	90	76	115	92	145	103	237	52	281	197	128	171	75	45	38	85	95	145	119	182	137	90	142	35	164	88	168	62	56	55	101	125	101	58
-65	-26	-14	-8	-17	-14	16	3	-59	10	-51	53	62	98	122	99	40	77	-151	-102	-22	-12	-173	-121	39	-78	-59	-102	-47	-52	-23	-70	-52	40	4	-90	-87	26	-2	-82	17	-141	-48	56	17	0	-36	-130	-31	-30
-40	-47	12	39	-5	20	-15	5	-2	26	3	42	-35	-16	57	4	-15	0	12	47	-36	23	-48	-29	-27	5	-6	-23	8	-8	-45	-7	-27	-26	-9	50	-5	9	-43	-98	-49	-27	-20	-47	31	-17	-5	-11	-9	-16
-103	-217	27	50	72	-35	53	14	37	54	-51	8	21	50	44	97	48	143	-43	138	127	49	-111	-17	-119	51	42	-41	-19	-35	21	206	-79	-12	-20	41	22	46	-301	-132	95	10	20	-231	59	24	78	-29	141	-38
21	34	-21	-28	77	-56	60	-4	-2	24	31	-112	15	49	132	-24	47	2	-8	47	-6	47	-20	-18	21	65	31	45	7	87	12	-13	-137	-85	19	-58	-50	-82	-189	-183	-60	-80	4	-1	-3	-45	-17	67	-62	-54
-105	-15	130	-19	44	42	1	35	314	5	-3	-54	33	-17	113	102	273	97	93	292	404	-8	-37	190	67	174	261	172	327	154	71	63	54	207	127	118	128	152	49	101	54	88	-35	45	-2	21	7	2	77	83
-49	-29	18	-1	66	25	70	52	62	7	91	37	220	314	531	276	14	-34	2	41	28	10	23	17	20	120	413	30	29	31	31	-28	422	432	361	381	451	694	273	274	97	312	159	175	67	135	381	285	-27	95
2	56	-10	19	-29	42	5	5	-25	-40	-18	4	-15	-32	-28	-7	72	28	66	7	24	16	-19	-11	24	62	47	40	-2	36	7	36	-9	97	-20	52	-21	87	150	15	-32	-12	-26	17	-10	32	15	20	38	66
190	144	116	49	48	-4	74	-3	42	24	38	77	204	139	233	208	103	115	142	73	93	11	164	101	167	113	109	100	39	63	77	11	72	186	137	142	169	109	52	58	156	70	69	100	67	50	127	-15	-2	110
-116	-69	6	-26	78	40	26	-23	47	-26	-15	-42	14	74	-9	-105	58	-24	-23	35	54	-25	-95	5	-32	25	167	6	46	3	-12	-41	-12	-14	24	2	44	-47	-21	33	-24	-44	-44	3	43	18	75	-8	-39	-22
22	52	116	-4	48	9	35	6	43	-11	69	77	120	102	194	56	41	38	77	11	40	19	52	90	6	3	96	33	49	67.7	-9	38	135	137	152	51	105	67	76	48	103	131	31	190	87	104	109	93	51	28
89	23	-38	-10	-29	-13	31	-27	9	1	2	19	93	74	104	50	85	3	77	-2	74	56	6	14	100	48	-16	76	38	-20	28	-10	4	-50	27	-56	33	-14	-15	-18	65	-22	95	37	-32	-39	-18	-77	32	18
-31	49	-14	-16	37	-21	-14	9	14	-9	-15	-6	-63	14	-1	-95	-21	-1	-3	-1	-36	-29	-8	-31	-32	-15	15	-58	-2	-27	-17	-26	29	-9	34	77	-38	28	30	-82	23	-84	-64	0	-11	-48	12	-43	-31	17
9	-46	-50	-3	-1	1	-7	-3	-15	-9	-43	-65	-294	-229	-190	-274	9	-63	-7	-30	16	7	-3	-9	-40	-39	-53	-38	-22	-39	-29	-37	-10	-41	-16	11	-31	-72	8	-54	-37	-83	35	-2	29	3	-15	-64	-13	-13
-8	-16	-27	20	5	-56	6	-15	18	2	-12	28	31	16	-21	80	34	48	-46	-132	-32	31	13	17	38	36	-6	15	40	-17	-14	-28	-1	-2	34	5	-37	7	33	-87	79	-45	124	13	19	39	75	-4	24	3
197	164	150	113	195	167	445	91	385	54	137	154	634	603	718	758	548	212	237	106	777	270	288	267	246	344	711	309	288	270	129	107	224	392	337	1083	309	734	283	516	218	247	310	227	172	81	467	205	121	234
34	32	38	39	72	38	27	24	70	8	27	19	62	30	102	86	112	35	93	75	21	12	-11	91	39	43	103	44	29	37	15	14	25	95	116	30	37	91	48	11	63	48	114	32	40	7	95	-21	14	13
272	117	234	128	570	241	169	99	690	106	399	172	921	813	949	1324	393	100	294	358	323	204	354	358	279	495	1690	465	567	647	227	187	446	636	590	901	506	947	445	232	376	299	393	334	311	287	718	274	86	433
-26	29	-29	-24	-12	-14	-68	-10	-49	-21	71	81	-759	-782	-572	-338	-171	-305	-29	-82	18	4	-73	-456	11	2	-66	9	3	-480.7	-55	35	-33	-43	-178	-76	19	69	-59	-126	61	9	-56	-87	-63	47	-78	-32	-45	4
415	638	419	1	979	400	201	40	327	80	258	73	444	465	499	837	429	255	343	123	137	203	454	154	296	134	273	650	70	368	194	228	353	496	218	758	873	249	460	472	395	233	825	344	66	43	465	92	81	128
-6	19	-24	-19	122	11	-7	4	25	8	11	6	258	248	267	420	82	2	32	25	64	78	20	46	20	25	200	-3	52	29	20	13	2	8	52	43	39	106	15	26	-30	5	46	-10	44	27	34	42	-4	3
81	-2	56	20	147	72	35	18	158	-2	39	-19	268	217	245	390	144	14	-13	44	135	0	12	87	81	101	205	85	126	236	45	10	59	163	74	323	135	407	154	334	73	94	12	54	47	51	145	75	-9	187
70	16	66	4	117	116	36	10	186	26	47	17	12	80	204	178	198	37	22	109	93	105	21	105	46	145	205	132	143	117	15	52	460	502	298	872	245	662	508	271	116	230	190	302	208	184	407	202	71	192
-17	26	6	4	73	45	9	-17	281	-12	87	-12	451	230	551	396	80	1	-62	19	87	2	27	67	19	51	7	28	26	56	6	37	86	29	57	40	35	45	23	-5	91	16	12	-13	27	23	9	-10	-35	172
-65	-25	4	-47	11	-17	-11	-5	-22	-3	27	4	-4	6	-16	-83	49	-29	-60	-7	-20	-53	-47	-5	-7	-24	-21	-41	-18	11	-1	-31	11	37	37	-20	-15	32	30	15	-24	14	-16	-11	12	-41	43	-31	18	-1
48	-3	5	19	27	30	12	22	0	-56	37	-7	139	208	387	87	60	18	36	17	35	20	23	35	20	65	128	11	43	10	25	41	98	155	212	118	99	219	141	133	31	84	-13	45	118	94	117	64	11	41
35	-24	51	32	61	45	53	37	68	16	94	67	147	114	139	151	63	62	100	29	129	38	37	55	84	130	122	120	64	50	58	-42	174	164	82	152	105	172	171	116	105	54	46	83	-2	26	79	99	18	58
51	39	12	25	89	19	45	30	60	2	23	-8	103	153	59	72	56	43	55	-13	73	-12	101	7	75	136	121	62	-5	13	27	23	28	51	78	74	93	58	74	13	77	28	10	64	25	19	72	14	7	25
-23	-9	-2	-5	55	8	46	32	61	-10	21	52	83	118	151	164	54	13	-51	1	34	-27	-13	30	40	38	189	1	15	38	29	-59	108	185	172	215	83	359	92	286	75	35	10	31	32	28	200	107	-12	65
-269	240	66	82	15	-123	-68	-118	-392	99	-43	-514	-389	-698	-907	-610	-108	-23	149	-137	-1	62	102	198	5	8	-742	119	-395	-591.5	-129	-264	-3	-885	-1127	-1673	56	-698	-502	-462	141	-294	25	-860	-770	-403	-507	-572	-38	-302
110	139	29	71	66	24	27	36	82	-8	42	95	191	129	72	64	106	71	79	49	134	107	171	69	126	87	76	122	21	55	38	9	63	137	208	81	53	222	82	68	102	68	112	52	-4	51	89	71	54	12
-23	-1	14	-10	-10	18	-44	31	-15	-18	-8	19	33	43	88	7	-39	-28	-20	-26	-35	-4	-51	-29	-35	-5	77	2	-20	-25	-25	-8	-54	0	-52	-28	-57	-1	-42	-9	11	39	11	-17	-6	-22	-9	-31	-4	-8
-38	-24	-21	1	42	-35	22	-16	-22	7	16	89	45	81	48	65	77	49	-35	-19	51	28	4	22	-29	-13	-4	-41	6	-7	-26	26	57	-53	-35	38	31	84	-10	-15	35	93	39	17	-37	32	-30	65	28	13
60	106	65	24	153	78	100	5	105	15	-4	77	141	221	189	319	174	57	51	67	116	52	152	31	257	240	247	112	131	257	78	63	162	213	259	334	102	199	227	178	140	185	78	50	-36	35	117	102	13	370
7	13	61	13	56	-33	-5	-8	11	94	2	38	174	365	173	252	134	37	-32	0	-45	16	29	22	54	37	60	246	72	38	-11	25	-8	-50	28	7	-33	31	64	39	7	-25	121	33	-5	-28	25	11	31	-21
-114	-104	32	82	136	-32	102	30	177	31	56	127	116	154	215	403	23	9	-149	69	-17	31	44	29	29	59	266	180	101	181	60	37	118	103	200	270	75	256	59	57	11	110	36	93	-21	21	257	58	19	39
11	-34	172	24	414	73	126	29	280	-6	23	36	171	157	434	314	226	44	-47	122	184	43	-9	85	116	205	423	102	68	86	59	125	50	52	94	373	29	123	40	127	34	45	69	-67	64	76	10	34	-32	56
-42	-116	285	-26	162	243	15	36	347	17	-23	-26	573	414	831	626	386	106	-187	215	320	92	-42	300	112	136	422	108	235	289	163	-111	211	284	358	613	245	478	70	414	47	147	-68	4	85	125	324	265	-95	361
-138	-101	-55	-42	11	-61	-66	-26	-92	-19	110	-111	-78	1	-76	-309	-39	-128	-157	-55	-136	-7	-138	-112	-50	-64	30	-61	-61	-91	-59	-17	-20	56	68	189	62	63	-36	-41	-67	44	20	-5	10	34	30	17	7	14
3	26	-29	-12	18	-38	16	-31	-7	-27	-10	-36	-146	-214	-136	-285	54	37	30	17	-91	-13	29	-30	-25	-56	-11	3	-44	-85	19	8	-19	-21	89	-21	-35	-46	1	48	13	-4	-63	-35	5	-1059	-37	-70	17	6
-233	-196	81	-72	149	-25	-69	66	136	-48	270	406	2078	1915	1208	1412	-47	-47	-258	-28	-87	63	-207	-190	376	412	3175	1178	973	758	695	-86	-197	-205	62	-316	-227	-192	-115	-159	-253	-81	85	-204	-69	48	-306	-141	13	97
9	55	18	57	49	44	12	-8	19	-15	42	15	208	74	142	240	13	16	87	0	39	5	75	58	19	15	42	4	73	10	-3	46	34	-59	26	-62	38	30	37	100	64	61	33	8	-12	22	20	20	64	-6
-10	0	15	20	13	-9	41	9	43	0	3	-23	64	97	62	-156	21	-57	-60	19	25	78	40	42	51	81	110	11	-13	-9	-16	-50	140	185	144	145	54	39	168	135	16	-9	52	72	85	5	178	71	12	-12
-58	-3	-48	-63	-66	-40	17	-20	48	12	-16	-173	40	-25	20	122	-82	-134	-153	102	-33	-62	-69	-10	-31	0	16	35	6	-29	-35	-81	-1	-55	86	158	4	-27	-159	-24	6	12	-4	-19	-47	-47	-49	-39	-23	-111
14	21	-12	-22	-7	-2	-1	3	-36	-15	-5	9	10	-10	6	19	-17	11	-3	18	4	26	22	17	12	3	-5	31	2	-7	-11	24	3	-35	18	51	48	11	-8	-67	-17	-3	-47	-6	19	-47	21	4	-41	-26
89	20	50	41	39	31	-15	20	76	-8	5	23	56	76	147	109	96	-16	21	47	53	-1	68	300	68	91	61	31	170	58	31	55	52	72	142	207	58	146	50	132	57	59	-25	18	74	26	116	26	-7	61
-64	-46	-17	-34	-47	-117	-27	-38	10	-80	-171	189	-127	-159	-93	-62	104	36	-200	6	-139	-148	-89	273	-115	-32	-163	-40	157	-35.2	-52	-84	62	-145	-264	-263	-53	-155	-64	-143	-21	34	-8	205	48	-159	32	-238	-52	-60
-62	14	10	-31	-22	-7	-46	-10	63	-1	-178	-30	-252	-125	-444	-209	-128	-117	-45	90	-41	-9	-28	-174	-105	-10	-245	-10	-46	-85.7	-27	-38	207	117	968	246	120	141	175	124	166	509	108	1240	-315	99	678	134	-18	-119
56	43	16	24	20	82	-19	-42	47	-10	18	-10	334	250	173	285	111	28	41	96	55	-9	47	139	113	106	126	94	45	41	43	11	113	143	26	385	133	402	105	66	139	119	36	93	60	24	33	77	21	64
-238	-164	-113	-42	-79	-28	-66	-16	-70	-29	-140	-4	-171	-121	-85	-60	-80	-94	-73	-162	-141	-85	-67	-122	-193	-139	-91	-124	-39	-61	-22	-70	-90	12	-59	-220	-204	-159	-52	-102	-216	-124	-249	-107	-30	-18	-56	-20	-61	-72
-52	41	-13	20	51	-3	1	-17	-44	-3	35	35	17	164	183	163	-57	16	5	-11	-73	-34	-4	-22	-21	72	205	-4	-10	32	-13	1	43	70	43	-11	39	116	-15	-9	-38	54	-16	-22	1	13	127	19	-26	76
1	13	1	25	9	64	24	-8	-7	5	7	29	41	30	14	88	49	11	92	71	81	-21	44	89	23	42	81	33	169	139	56	76	47	235	196	97	-41	24	3	1	6	-21	17	5	-3	85	63	35	-6	44
-60	-42	-17	-2	-15	-5	-17	-10	2	-24	-13	-36	-118	-93	-94	-113	-26	-44	-17	-16	-34	-8	-68	4	-39	-18	-29	-15	-27	-9	-2	-38	-34	-17	-38	-54	11	-11	-43	-38	17	-63	-42	-31	-36	-18	16	-8	8	-14
-191	-118	-39	-44	-51	-51	-26	-14	-213	-113	-641	-239	-53	-36	-56	-238	-166	-322	-472	-118	-282	-167	-121	-155	-326	-71	-158	-88	-94	-144.7	-45	-345	-222	-66	-244	-238	-199	-173	-294	-45	-395	-309	-265	-629	100	-155	-194	-62	1	-90
78	114	15	109	158	66	49	33	116	17	88	76	473	357	474	493	159	54	140	33	435	42	156	131	125	199	436	184	320	153	73	-4	309	227	190	646	256	604	226	306	173	221	131	214	55	114	537	165	64	190
-347	-490	-54	-47	131	3	92	4	-41	-108	-362	-14	407	183	400	378	-101	-379	-291	-147	-170	8	-320	-134	-210	175	442	-40	261	42	-177	-96	334	379	305	666	49	342	404	571	-177	280	-267	155	218	291	579	447	-67	390
96	37	28	43	38	36	37	64	47	7	206	110	382	375	336	184	134	113	113	2	76	18	53	329	104	43	145	61	66	204.5	40	69	327	326	356	282	130	207	341	311	227	250	165	336	333	431	322	124	50	30
-40	-18	-15	-17	-37	-2	-13	16	1	-9	-32	-47	-89	-90	-79	-91	-21	-24	36	-113	-52	21	-6	0	0	-2	-27	-7	-31	-11	-27	-28	-66	-117	-11	-32	-61	-13	-61	4	-47	-81	-86	-33	-45	-40	-67	-35	-10	-18
-57	36	-8	19	52	28	23	-6	-11	-22	-3	11	-182	-129	-144	-167	-44	-3	15	27	18	28	18	-15	-14	7	-3	4	5	-11	6	-6	1	-8	49	19	3	53	-16	39	-26	1	4	37	28	-28	20	6	-7	2
-135	-280	-220	-174	-228	-150	-138	-39	-157	-12	-133	-117	-423	-401	-447	-437	-59	-268	-323	-138	-189	-171	-252	-105	-136	-287	-7	-208	-129	-137	-82	-162	-211	-218	-175	-287	-294	-268	-279	-205	-276	-183	-337	-194	-131	-187	-212	-184	-173	-236
-43	16	8	23	-4	21	13	-15	13	-10	-16	54	9	110	36	47	56	-31	54	-25	-31	2	-48	16	17	25	-28	32	-9	-25	20	7	3	30	-16	30	77	-31	7	39	-10	-37	-38	10	3	-71	-8	36	-16	-7
-32	28	7	1	9	-6	-30	-3	0	12	-11	2	-16	-47	-45	4	0	17	53	-18	-25	0	-16	-8	-29	-15	15	-3	-15	20	11	10	10	-11	-7	-42	44	0	-6	21	5	10	-35	-50	28	-1	13	23	-29	-13
-34	89	13	-12	8	-24	-6	9	9	-1	-27	-37	-32	58	3	-22	-23	14	15	-14	9	16	34	31	4	-5	-8	-12	2	27	3	-7	-25	-47	4	-18	-36	-19	25	26	-45	49	22	-2	56	-13	-18	2	17	-5
-39	-112	-43	-37	-4	-21	-51	-6	-75	16	1	-144	-208	-194	-77	-137	54	6	-55	-40	3	12	17	23	-34	-2	-5	-136	-22	-11	-64	49	-12	-11	-13	-95	40	20	34	-112	-25	-49	-10	-79	-50	-57	-12	39	-33	-110
-69	23	18	-22	-7	10	-31	-29	63	-20	-42	-81	58	-32	-87	-3	22	-30	-9	-48	18	7	-73	-27	17	2	76	29	5	48	2	30	12	86	-17	87	104	66	11	-3	-1	-2	5	-38	23	-19	59	-19	-32	16
303	212	3315	540	3955	2855	2014	555	4764	312	965	552	5373	4114	5150	6624	2814	919	1374	2266	3630	452	349	2771	2551	3656	5870	3600	4416	5153	2032	1421	3776	5132	3776	11392	4736	8940	4294	2887	3942	4945	2669	3994	1851	3818	6788	3007	582	4816
-145	25	-55	-13	-61	-107	-70	28	-37	-1	100	-5	-198	-53	-14	153	89	400	-1	45	36	96	213	-74	72	-120	46	18	-1	64	-147	103	3	40	-20	-192	238	116	15	-211	-86	-82	445	-37	-33	87	161	30	904	-29
138	90	312	142	326	213	118	77	469	42	129	60	851	798	1031	997	427	100	197	188	348	128	217	563	297	489	531	411	505	453	112	146	211	348	184	624	317	389	361	318	127	217	164	116	68	162	186	183	73	557
-30	-20	-11	27	57	16	6	37	39	-1	2	-50	203	169	115	199	51	-3	3	-3	27	-12	-12	18	-22	39	89	-31	59	38	9	-19	32	41	4	73	100	96	35	41	-30	26	-86	-16	20	32	25	29	3	58
5	-12	34	-6	15	32	28	-15	71	-6	16	-18	136	124	134	150	27	-7	17	12	7	55	10	28	8	28	114	9	8	20	8	29	64	119	37	152	10	86	33	49	5	49	103	34	34	40	94	38	-3	54
10	-4	10	11	-39	-4	-20	3	5	-36	-12	-51	-22	-28	-17	-15	-14	5	18	53	-6	23	-1	16	-4	1	-3	-4	-5	-8	1	-24	-5	-25	-9	47	-45	-14	-20	-6	17	60	-22	-15	11	-30	-41	-39	-17	-5
12	56	-28	40	-30	22	-17	-16	11	-21	-49	-34	40	17	-9	14	-47	-1	75	48	-1	-2	-16	18	15	3	9	-36	12	-6	15	-4	2	-90	-24	12	-49	13	-21	43	-59	0	-67	-42	-20	-22	-65	-35	-1	0
11	-23	177	-23	222	54	417	18	297	72	87	-12	208	312	290	364	83	-56	-14	331	351	27	-89	85	175	71	702	218	306	332	217	-43	201	207	233	317	55	404	-116	-6	219	123	109	69	-42	-21	199	10	4	269
-100	-43	-28	40	2	-29	-135	2	-73	-10	-74	1	-12	-212	-113	-342	-85	-17	-5	48	-6	38	-101	-111	-100	-30	-138	-73	-31	-52	-89	-52	-39	-189	-153	-190	-31	-75	18	-79	-32	-5	-62	-112	-44	-59	-67	-121	-18	-122
31	-5	62	54	87	25	75	31	154	12	3	14	59	180	67	210	161	42	48	65	136	61	76	180	55	146	122	42	79	54	44	29	34	106	112	104	20	99	28	76	59	33	24	81	-18	42	53	27	22	56
-46	53	-9	32	115	39	85	22	122	20	78	106	179	126	267	222	76	21	204	67	111	125	197	39	157	43	96	58	21	21	81	58	107	238	1	610	-37	328	75	25	370	110	318	329	-19	57	220	4	40	27
262	231	126	122	232	89	67	23	276	39	106	83	552	498	450	634	270	172	235	289	367	135	224	156	311	405	297	403	223	226	138	148	103	352	330	254	182	279	201	208	316	107	81	159	43	65	63	119	71	345
8	20	-10	7	0	9	-11	14	26	-11	27	38	111	83	22	108	33	11	18	6	28	-7	38	11	26	26	16	22	-5	-5	15	-34	-4	-21	-17	28	46	6	-15	32	-17	20	12	-5	-22	-24	42	-6	40	28
36	37	21	11	77	48	49	-1	88	15	41	13	362	231	534	636	154	59	39	61	139	-19	67	107	40	119	136	118	114	155	57	68	14	107	91	177	111	169	83	45	22	72	72	92	34	64	123	101	51	90
12	59	-17	10	123	3	73	37	116	16	-9	25	65	102	108	261	191	90	51	45	601	154	49	89	57	103	128	78	98	117	28	12	-6	49	69	146	74	158	97	229	53	84	33	23	35	17	85	42	60	142
-97	-55	-34	-44	6	-6	54	1	29	-42	-66	39	-122	-59	-72	-78	-8	-96	-28	-6	-43	-58	-120	-5	-53	84	73	-37	-54	9	8	-31	-28	88	52	-51	292	105	28	9	34	8	-82	14	84	62	44	10	-18	-35
10	-26	24	7	138	16	29	10	119	12	37	64	301	256	313	408	80	3	-2	38	34	1	46	29	79	118	313	1	123	102	49	-7	38	66	79	140	40	103	73	14	20	103	29	38	4	11	38	-27	9	473
-108	-23	-32	16	-14	-35	-37	11	-4	0	-38	-73	5	-16	17	59	40	5	7	-5	-37	-82	-5	-33	-52	-66	41	-34	-6	14	18	-36	-16	-111	26	-79	-9	-86	-61	-74	-100	-3	-50	-84	-75	-21	-120	-57	8	19
-98	-125	-81	-28	29	-3	-24	-2	-74	14	-58	52	-158	-168	-125	-340	25	49	-124	-35	-25	-79	-155	23	-146	-111	-84	46	-140	-106	-70	-117	49	-76	24	-160	-122	119	-127	-57	-55	124	-46	-69	-63	12	-61	8	1	-134
30	189	12	80	122	-58	-49	-4	125	72	-221	5	167	158	220	270	91	93	116	73	195	6	149	130	65	107	99	147	45	81	-37	38	-11	-27	100	40	-33	53	0	138	-11	7	83	-11	-22	34	-14	84	67	3
218	944	201	149	190	198	108	54	231	16	198	141	451	1191	764	1233	443	372	231	83	299	63	798	180	658	574	286	157	533	323	85	105	202	350	329	610	294	702	396	370	222	227	405	428	81	160	413	270	376	707
166	271	84	59	89	47	76	46	68	13	128	85	216	189	209	228	160	177	248	136	164	215	433	63	254	222	129	215	67	103	98	125	163	108	65	113	114	123	162	151	209	97	247	143	87	148	135	74	100	135
-6	18	-29	7	70	4	-5	23	41	17	-4	-21	66	79	-36	125	94	54	-18	12	12	-36	23	-9	-44	-65	54	12	28	79	7	67	15	47	24	-53	64	-69	2	-57	-15	39	-36	15	-44	70	94	42	-19	40
-35	-6	-35	23	6	-3	-22	-6	-27	-12	-35	-17	-18	-5	-40	-66	-16	-22	0	-12	6	15	18	-30	0	-12	18	3	-6	-3	-7	-12	10	-3	4	42	-27	-9	17	36	-18	-85	-72	29	51	2	-32	-11	-12	-7
-69	-103	-21	-11	104	-24	-89	-6	85	-25	72	52	214	330	482	407	-58	60	-28	-34	25	42	-178	33	40	10	294	58	70	11	-61	-63	83	120	6	156	105	202	-5	133	130	94	-3	83	-47	41	180	50	-53	5
-21	-25	443	108	585	301	346	90	567	32	62	49	1507	1301	1544	1375	386	19	60	367	281	55	34	382	124	607	1070	591	676	572	155	82	270	618	458	736	494	673	360	295	191	254	30	162	182	145	191	163	133	665
105	111	111	119	151	114	137	36	146	20	65	31	170	225	216	352	153	92	125	75	147	57	255	183	136	135	284	173	125	89	113	76	135	134	184	342	164	259	162	139	162	45	188	95	51	61	65	120	83	129
256	308	69	98	49	4	134	2	238	23	90	30	250	213	231	129	115	175	267	108	201	57	407	57	179	212	141	176	97	79	14	19	68	152	161	127	62	106	107	-10	265	71	285	73	-31	95	69	30	82	23
118	121	123	109	79	50	136	34	84	9	62	-7	205	266	192	277	214	169	128	87	180	64	129	135	166	92	56	96	55	82	54	113	45	107	143	157	184	68	98	135	119	34	131	66	25	47	101	79	120	102
-32	-11	-6	-5	-32	-38	-4	-9	-15	-8	-16	-16	-110	-54	-20	-90	-12	-30	-70	-5	-55	-42	-53	-39	-52	-59	-53	-29	-40	-12	-35	-41	-35	-14	-87	17	14	-55	-41	-13	-54	-16	-34	2	-32	-22	-90	-47	-1	-22
266	366	113	156	108	137	127	68	184	35	34	100	175	164	190	179	207	229	454	110	197	167	320	227	281	252	193	330	109	81	101	158	91	222	171	318	175	374	175	264	316	143	215	180	54	105	165	111	159	125
-33	-37	5	-18	27	-33	13	27	7	-7	-21	-71	-164	-118	-137	-192	22	-29	-5	-18	-2	4	-33	-26	10	-27	-24	-33	-17	-37	-37	-43	27	-13	-32	87	-42	83	20	23	4	60	40	16	-5	-12	18	-7	-24	-31
-22	-11	19	12	32	-23	6	11	0	-33	-5	37	-14	-4	123	-36	-71	8	58	64	-35	-62	14	-20	70	58	747	35	32	18	-30	10	86	228	180	253	71	224	101	101	144	-56	95	34	-21	38	63	50	-19	201
24	-4	55	28	66	53	33	-4	70	-20	11	77	384	287	344	501	40	32	16	28	-19	-53	50	30	26	74	153	21	183	145	27	25	1	16	18	0	-14	44	22	-42	-16	-26	62	15	-15	0	-30	36	-20	130
88	90	102	94	95	53	80	35	81	12	-6	21	237	288	258	254	85	110	92	72	62	41	87	140	129	184	172	137	121	48	45	41	72	236	142	365	141	206	207	74	206	11	243	90	43	48	161	83	84	114
-41	-50	-16	19	-21	45	-17	-5	-20	-3	-62	-55	22	64	233	159	45	95	-24	27	-12	-32	-128	1	-17	28	87	-47	-5	-29	28	-17	79	91	48	4	9	102	96	-86	40	60	64	84	-57	-22	188	24	-7	97
41	38	6	37	20	24	22	1	5	-7	-19	38	20	-16	-43	-39	19	11	62	25	50	54	41	1	29	27	37	60	-7	-11	2	27	28	18	25	11	61	4	50	-17	29	14	42	0	-30	-18	14	-5	-3	3
-281	-220	-153	-54	49	-72	-109	-27	-239	-11	-63	-152	-523	-479	-486	-492	-63	-99	-288	-85	-262	-159	-212	-147	-326	-180	-166	-243	-102	-122	-155	-128	-88	-94	-151	-511	-169	-83	-295	-247	-239	-29	-236	-130	-10	-77	-70	-130	-56	-261
-49	-24	-34	-8	-17	25	33	5	1	10	27	5	-124	-28	-63	24	24	12	-50	31	-1	33	10	6	10	51	109	14	132	2	-5	-19	1	16	-2	32	-9	4	-16	-32	-22	7	-53	3	-8	-23	-15	-26	-17	24
-109	-68	-22	-9	-27	-54	-53	-16	-87	-16	-16	-57	-44	-72	-120	-44	-60	-6	-298	-62	-14	-68	-119	-94	-163	-59	53	-117	29	-82	7	-136	4	-127	28	-167	-66	0	0	-86	-18	-45	-82	1	-85	-25	-81	-63	-69	-124
7	-19	34	18	26	26	37	22	60	-12	-5	11	240	241	307	366	76	-7	23	36	72	12	-21	92	77	119	275	89	30	97	11	48	70	159	49	155	108	193	128	101	32	38	92	33	26	35	155	32	20	86
15	198	115	14	212	79	88	33	443	-19	-65	25	846	623	380	998	374	235	134	378	279	61	88	159	202	297	604	147	284	323	99	79	94	387	441	534	289	514	584	305	60	148	54	234	132	129	218	225	56	497
-10	39	-27	26	58	29	28	-13	34	-9	21	-12	22	50	104	182	132	20	14	39	68	-7	68	27	64	45	72	42	56	56	14	-14	67	69	94	94	80	215	58	12	30	91	38	26	31	9	20	31	27	75
32	73	-45	33	82	45	14	-16	-20	-26	24	-36	208	142	225	323	169	26	87	-4	-20	-33	134	52	13	21	35	48	65	99	-19	46	28	123	22	-31	110	73	125	39	93	-76	-51	32	-9	-2	30	37	72	64
-30	-3	-51	-39	38	-16	-11	-18	-30	-15	-39	-47	4	-42	-41	4	34	-59	-44	-28	-43	-59	-1	9	-55	-27	-2	15	-15	-29	4	-2	-34	-34	7	6	-50	-32	-34	8	-67	39	-61	-36	5	-12	-3	8	-33	-26
42	59	-30	8	38	24	54	10	18	-14	23	-35	55	64	27	-3	96	30	17	18	4	-3	78	0	21	101	66	60	23	35	35	81	158	89	87	234	139	140	154	173	84	51	73	133	63	35	195	95	55	74
52	-24	-30	-58	-38	-99	32	-34	-166	-20	-216	-186	-966	-551	-460	-569	-335	-162	-108	-104	8	-2	-63	-760	-86	22	-126	-30	-62	-236	2	44	-13	-149	-85	-38	-50	-20	-57	-27	-34	-52	-111	-153	-67	-4	54	29	5	-93
40	73	71	23	164	19	93	9	164	-3	55	114	331	239	255	303	153	58	82	37	157	52	88	59	116	145	304	144	90	194	79	57	196	161	103	267	206	258	202	299	116	71	137	72	35	59	201	87	65	122
233	123	48	-48	35	96	101	52	270	70	652	1114	56	372	273	183	321	358	537	178	170	236	179	1206	341	55	426	177	178	29.2	66	319	1033	1125	1007	873	560	562	460	381	681	691	498	1307	869	670	726	645	111	447
-6	42	8	19	56	19	52	21	80	3	52	20	206	141	244	241	124	43	22	48	88	68	41	36	53	131	184	93	140	97	48	13	86	62	79	218	196	30	65	82	38	112	28	64	55	82	125	-11	23	49
-23	16	-3	36	4	-12	-16	-8	0	13	-5	8	-3	-31	-26	-70	-24	-17	-25	18	18	-6	-2	13	18	-5	15	-12	6	6	-7	20	28	8	20	4	44	19	1	-9	11	-59	8	38	22	1	17	-12	3	4
118	13	-28	18	4	16	-96	25	-68	30	-150	47	8	-221	-331	-76	61	121	2	-2	47	-63	48	132	-63	-62	-168	57	-24	-79.6	18	-56	256	81	-112	-30	37	-73	128	-1	6	118	119	-161	-55	-75	100	60	13	-102
45	-6	-44	45	8	-6	4	-6	37	14	8	46	27	-5	31	1	122	81	45	48	85	34	127	102	43	74	395	354	225	718	177	66	13	54	-2	13	34	-2	41	-8	70	39	2	53	8	-4	30	-8	8	59
-6	-45	12	20	14	-1	51	-8	-59	18	-158	-18	228	33	-49	-10	93	95	0	-8	57	-5	44	250	-9	-33	-22	40	-21	-38.3	40	23	-43	-5	44	-62	23	-141	23	4	-205	48	49	-85	2	-16	29	-97	-12	4
57	71	92	56	70	38	91	48	33	25	62	141	142	69	153	105	90	98	93	84	99	14	77	138	115	132	186	46	93	86	48	80	-7	185	326	232	55	105	123	94	123	175	93	66	4	99	58	54	63	118
52	129	-35	10	42	31	50	18	-26	33	31	78	-8	57	77	28	-53	-6	-26	-8	24	29	34	-18	13	70	58	22	6	8	37	20	34	25	186	-28	67	63	63	37	77	13	31	109	74	61	188	89	-5	87
13	43	100	56	247	91	112	4	236	17	101	49	584	377	470	761	264	104	108	52	168	35	17	247	98	245	456	308	184	258	76	44	117	289	150	573	230	654	191	193	150	197	67	167	41	67	307	69	40	151
88	89	128	155	337	126	217	55	194	36	179	132	487	546	479	515	115	212	254	89	184	26	198	197	232	258	415	170	146	168	146	179	200	316	178	463	214	349	203	175	247	196	277	238	27	56	267	139	159	250
-56	-67	-15	70	20	-83	-115	-9	-43	-3	23	-46	-53	-31	17	87	-38	68	-164	-44	28	-20	-81	-27	-69	-53	-127	-90	-58	42	-159	100	-45	-43	-68	-182	-43	86	-12	-198	15	21	11	34	-21	57	21	-25	116	15
-37	71	-5	17	88	-17	51	-2	77	15	39	89	126	284	61	147	92	8	62	52	27	68	31	58	25	43	3	109	30	40	6	17	12	75	11	-10	127	11	32	25	39	55	142	77	-10	25	38	-15	82	150
28	-12	163	38	71	11	35	26	31	18	0	27	96	74	88	96	65	35	120	68	32	1	24	45	66	62	42	55	6	31	6	51	53	209	90	156	50	384	104	186	48	42	121	127	16	59	185	-78	39	33
-482	-425	-322	-251	-281	-272	-391	-133	22	-121	-469	-180	-754	-690	-524	-743	-191	-341	-448	-80	-405	-362	-495	-357	-474	-594	-466	-441	-194	-226	-423	-353	-336	-823	-363	-1036	-596	-385	-650	-494	-662	-499	-655	-526	-278	-239	-547	-370	-302	-358
-155	-30	-57	15	15	-82	-22	-7	-68	-83	14	3	128	-28	96	209	-98	-38	23	-40	-32	138	-13	59	-16	-67	-39	121	-18	-295.1	-73	-83	58	162	32	242	31	321	84	118	237	100	100	172	-84	90	253	251	49	83
203	162	139	-30	53	-24	-61	19	144	20	23	39	224	4	164	222	24	155	215	101	104	56	242	-93	194	175	165	168	8	27	71	62	69	169	128	278	233	187	157	-36	152	106	273	146	62	38	99	82	51	50
221	72	89	25	124	11	93	9	129	33	13	97	185	217	292	346	60	182	203	72	104	91	269	48	180	86	133	218	55	41	159	67	36	116	226	222	122	111	124	84	131	69	206	141	10	1	156	63	117	115
328	233	-29	120	65	-80	104	19	34	9	107	186	87	-24	-45	-73	-60	163	3	41	235	190	342	-29	423	247	75	13	5	-20	-77	2	3	-47	82	-67	19	89	-43	-77	135	-8	171	96	-7	14	126	100	48	-39
359	39	263	44	427	213	74	28	347	42	133	126	577	480	410	691	286	20	78	140	195	111	-6	65	49	327	413	100	277	224	74	114	77	428	219	305	251	416	217	81	269	178	123	339	159	277	511	174	7	363
-270	-154	-98	-124	-69	-77	-46	-4	-355	-69	-931	-439	-667	-522	-626	-486	-348	-561	-581	-174	-209	-197	-99	-951	-490	-92	-336	-188	-210	-557	-29	-311	-515	-861	-520	-441	-670	-287	-602	-303	-576	-599	-512	-1215	-289	-529	-444	-450	-132	-265
-20	-70	-70	-14	17	-35	10	-43	53	-15	-49	-26	-15	-34	39	4	-56	25	-58	-14	-25	-67	-98	-81	-49	-34	-103	5	35	-22	-46	-25	-55	-26	-59	-161	-71	-94	-111	-148	-147	-61	-65	-78	-3	-10	-108	-68	-31	-69
-161	-111	-133	-105	-88	-105	-107	-43	-105	0	11	-63	-228	-244	-126	-212	-54	-60	-234	-21	-104	-40	-186	-111	-190	-239	-126	-175	-63	-148	-108	-134	-67	-207	-134	-56	-83	-74	-203	-145	-79	-162	-19	-207	-75	-20	5	-72	-64	-81
16	7	102	43	277	67	50	15	213	4	-4	-46	411	292	580	690	329	91	47	94	133	11	-55	104	48	175	481	106	187	238	20	38	62	87	110	233	52	247	104	-30	62	159	32	53	63	98	182	61	66	338
-35	-47	-61	-55	-53	-60	-54	-4	-45	5	-228	-111	-394	-325	-276	-330	-175	-176	-100	-45	-16	-98	-59	-596	-46	9	-76	6	-87	-489.6	-33	4	-98	-177	-151	-73	-70	-51	-136	-48	78	-113	-23	-245	-121	-185	-134	30	1	-97
199	229	181	4	514	164	273	81	486	52	231	219	560	409	595	1032	234	15	193	179	395	138	267	78	306	272	433	280	222	244	214	170	326	342	280	655	296	418	184	517	264	231	254	243	133	154	321	247	39	448
-1	-12	18	12	77	35	4	-10	59	-12	1	-15	67	38	57	75	52	24	17	37	120	8	46	26	-6	9	23	42	44	52	25	-2	34	72	54	121	94	95	111	86	43	50	26	27	43	78	80	49	26	43
18	29	35	24	85	27	88	33	70	15	78	1	637	540	564	752	81	19	32	28	108	-20	10	28	28	142	256	33	66	48	48	58	217	437	173	459	576	513	285	468	178	221	197	195	102	149	447	157	14	273
-27	-15	-22	-22	13	-92	-23	-15	-9	-1	-41	-65	-40	-20	-26	-96	-67	-71	-93	-78	13	-28	3	-95	24	-148	-26	-10	-10	-45	-84	-133	-29	21	-10	92	27	38	-95	-116	-1	-30	-73	-9	21	26	-10	-35	-72	-64
4	25	-68	-31	-74	-30	-8	-5	-16	-39	-32	-15	-505	-417	-273	-327	-186	-243	101	19	24	-122	9	-520	-59	-6	-61	21	-121	-271.6	-34	-40	-312	140	-115	-346	88	-87	-154	-206	41	-214	78	150	-120	11	-122	-91	-17	-55
-30	-7	9	22	15	13	-15	-4	-105	16	-243	-207	-97	-223	-212	-146	-98	9	-178	-56	-32	-51	44	-207	-37	-76	-141	-11	-75	-155	12	-78	-143	-240	-255	-352	-143	-111	-149	-75	-216	-110	-58	-16	-197	-150	-179	-184	-67	-112
140	111	82	62	94	63	109	1	135	6	30	116	206	162	163	252	135	163	199	55	104	49	164	97	111	173	116	149	64	65	90	10	77	218	138	249	257	176	152	157	230	42	116	120	26	73	211	74	76	111
374	227	175	339	208	195	297	60	386	64	257	220	842	755	829	820	565	433	399	241	384	229	722	306	459	412	448	390	227	348	294	278	257	539	388	468	598	443	392	285	481	385	341	254	167	208	416	295	379	354
89	-14	248	58	32	17	50	-7	-31	-2	-14	22	131	174	34	165	93	7	60	2	-15	59	21	42	55	18	-12	-9	35	14	19	34	-12	77	85	102	87	750	1	-24	55	26	-5	40	20	21	58	75	19	72
-9	28	85	55	335	80	-9	-19	135	3	-135	-8	369	236	339	501	140	-54	-41	34	-52	10	-7	33	27	28	87	-24	135	48	18	-71	-23	60	88	41	-37	20	-11	35	-34	-85	-194	120	32	-26	64	20	-99	595
-3	29	102	58	246	98	156	44	328	49	221	-22	672	565	553	830	174	67	2	130	295	29	71	182	152	276	347	292	291	272	105	67	157	369	264	410	236	527	180	183	156	218	164	118	62	74	416	28	43	355
124	194	-54	42	52	28	43	13	-1	76	644	424	91	124	247	217	102	76	161	-11	84	79	65	251	86	86	294	118	-3	-39.6	53	115	500	396	681	535	264	541	466	175	415	387	311	732	442	522	507	252	69	132
-84	28	-133	-36	-80	-93	-110	-8	-125	-29	-42	35	-121	-135	-85	-113	-77	-79	-43	-67	-60	-12	-133	3	-66	35	-33	-96	-50	-36	-104	-83	-63	-122	-101	-157	-107	-40	-48	-20	7	-39	-111	-113	-49	-14	2	34	-48	-142
41	-44	102	313	799	465	56	49	833	16	0	29	213	149	153	420	296	-4	-49	191	561	-18	-40	518	53	253	224	381	147	263	63	10	25	24	36	3	48	148	15	-90	-29	91	-130	64	133	98	31	37	-7	300
-8	-63	-5	-23	-37	-46	9	4	-30	-11	28	20	-56	-58	-7	-147	-51	-82	-79	3	-35	-27	-29	-122	-63	30	-14	-68	-11	-25	-20	-44	-41	-3	-29	-16	51	12	-61	-187	-38	27	-175	6	-14	-49	43	-365	-21	-43
-15	29	4	20	37	5	-2	-3	-5	34	52	13	66	26	32	95	-45	-11	-30	-25	-38	-37	-13	-24	-13	13	44	-16	14	4	-21	4	65	41	-1	37	48	20	36	99	-17	22	-147	-2	31	-46	87	-9	1	-7
9	49	34	22	6	76	33	8	426	-10	6	2	71	39	124	186	152	45	11	66	99	20	22	116	30	160	78	151	36	58	29	19	529	1314	591	1507	326	1769	676	327	612	1120	287	862	386	585	1708	499	21	55
14	207	22	1560	38	38	4	9	18	-3	20	13	61	63	57	26	27	13	-27	15	43	19	78	25	37	36	366	30	28	30	39	-12	41	8	-1	42	54	83	0	49	43	23	15	10	18	13	5	31	27	-5
-14	5	1	-13	21	27	-3	-17	-9	16	30	-21	22	30	7	11	16	38	14	1	24	-16	5	23	8	-17	14	48	-1	10	26	4	-21	-33	-15	-30	7	0	15	26	-11	-12	-7	20	29	-18	-3	-22	-12	30
134	126	303	87	505	333	728	93	448	92	312	63	1393	1002	1403	1091	282	56	231	185	884	137	242	351	249	753	959	637	536	393	284	143	439	790	451	643	415	1143	414	592	283	330	110	228	169	199	575	255	84	656
-23	57	866	69	1172	624	338	54	767	53	293	131	3652	1969	3704	3433	1246	70	161	610	624	119	31	831	507	1194	1815	751	1975	1749	456	256	446	779	548	879	292	1491	461	270	275	449	209	248	180	142	555	219	-29	1393
-49	-156	-43	-10	-51	-32	-49	-15	-86	-6	-43	-10	-90	-54	-60	-27	-27	-75	-100	-39	-67	-34	-106	-35	-61	-26	14	-31	-22	-54	3	-33	-42	-31	-29	-165	-84	-22	-36	-17	-60	-62	-83	-36	6	-14	-27	-75	-36	-6
-36	-37	-16	-36	-19	-52	-49	12	-50	-7	3	-37	-307	-11	-113	-117	-30	-96	-62	-54	-36	-25	-11	52	-87	-24	-27	0	-30	-131.3	-4	-28	-78	-87	4	-91	-53	-46	-70	-55	-6	-42	-4	-75	-45	11	-36	-12	-83	-72
45	74	27	32	7	-41	53	-5	297	-21	35	-1	19	33	61	107	84	53	89	25	128	68	17	64	46	61	85	99	19	37	25	3	19	75	12	33	39	47	31	-26	31	14	67	43	5	17	-18	8	22	49
218	156	1112	212	1162	971	1754	221	2267	83	121	335	2720	2483	2687	2830	1478	254	432	2042	1972	247	309	1115	531	2108	3013	1468	2049	1602	837	317	1911	2739	2882	4148	1876	2352	1825	3031	712	2509	553	699	832	1029	1438	924	217	752
129	122	284	203	314	251	353	87	564	13	112	-15	1020	1006	1328	1369	512	415	126	389	620	94	-23	283	634	656	723	492	739	755	295	264	474	877	770	704	600	750	823	834	466	413	303	563	463	407	649	364	132	509
73	26	341	84	3407	540	1132	116	790	27	9	33	239	281	234	712	263	15	-22	79	452	43	-18	207	169	1440	1240	977	957	628	95	234	-22	-48	-11	72	3	-44	-16	-11	0	13	110	-40	37	0	-8	-9	25	1050
2	-8	15	1	4	5	33	5	121	3	14	0	65	11	3	54	44	14	-5	8	45	28	-4	7	25	45	98	38	63	26	18	10	-14	118	62	32	48	53	12	43	7	27	30	3	19	0	40	35	-39	18
-50	-106	-30	-57	1	-27	-7	-24	-42	-21	-36	-23	-204	-184	-140	-224	-104	-43	-59	1	-54	-37	-32	66	22	41	23	29	-23	-11	51	-81	-58	-21	-72	-76	-58	-85	-56	-49	-10	-141	-33	-59	7	-34	-36	-27	-48	2838
-55	-9	10	56	15	-21	34	-7	55	5	32	-42	-81	-32	-36	-46	68	-18	-28	8	33	-84	-29	6	-14	-48	1	1	46	37	0	11	-6	-39	-33	-9	-17	5	-24	-10	-75	37	-39	-14	2	12	-17	-2	-22	4
6	-166	316	47	511	267	311	32	488	3	101	51	1646	1486	1940	2433	885	109	99	170	496	73	-22	229	416	857	1422	489	1401	1121	164	88	489	1585	768	1028	770	1211	760	652	195	478	143	565	187	221	558	690	-8	908
52	171	-4	34	127	-54	-37	21	179	-21	15	-50	168	202	215	227	338	63	27	153	-25	-24	19	136	102	72	137	78	-19	4	-41	-36	130	414	416	761	285	207	49	66	199	214	245	332	115	228	498	138	9	150
-14	-32	339	79	954	167	163	66	536	10	292	97	2193	2312	2047	2794	277	-9	-9	79	231	81	-1	119	88	156	970	169	227	210	127	58	8	35	7	137	2	57	-16	100	19	18	17	-26	-15	-2	-8	6	34	691
-73	329	50	18	19	-25	91	25	28	-20	-133	-88	13	-116	-163	-171	128	73	17	89	-100	-30	223	31	171	80	66	4	25	68	21	-86	92	123	185	-243	327	248	1	79	32	-77	-20	88	-68	25	225	22	-7	-7
32	14	34	-11	56	23	12	7	36	5	-4	7	215	182	106	220	46	28	6	159	54	-25	20	25	-2	54	173	46	91	85	24	13	80	69	68	138	130	175	6	178	63	2	40	31	38	36	203	33	40	111
-2	27	28	2	17	-4	-1	12	43	-5	18	47	-25	6	-22	3	6	24	12	17	5	0	44	2	9	71	38	17	32	22	23	34	31	-19	-1	66	30	173	-22	52	51	83	52	28	7	21	65	13	28	15
15	-2	9	3	30	15	12	2	11	-11	20	47	30	-21	-28	-2	55	25	47	30	18	29	44	43	15	13	28	37	18	9	5	3	8	45	16	7	61	27	7	25	14	23	86	9	-19	-8	75	18	-16	6
-277	-389	-293	-210	-175	-229	-245	-26	-498	-155	-960	-1162	-552	-390	-797	-604	-374	-275	-647	-187	-237	-346	-294	-789	-367	-175	-329	-238	-312	-444.6	-171	-579	-525	-904	-808	-684	-670	-575	-622	-394	-629	-652	-405	-948	-667	-566	-700	-709	-215	-519
-28	-3	-22	12	27	7	33	3	-15	-7	19	-53	32	3	26	16	22	-16	9	-5	0	14	-9	-56	-6	-23	-9	-9	23	-15	11	12	7	16	47	-29	64	-5	-18	14	45	-19	-2	13	-14	-25	55	19	63	4
-112	62	366	86	1372	382	391	57	436	139	368	69	1075	771	1619	1310	100	111	52	86	334	217	-52	187	147	217	620	298	248	225	146	-84	104	68	145	82	105	282	328	181	36	123	185	68	101	140	355	152	47	183
24	63	-12	-35	44	11	18	26	-6	8	14	-15	65	59	70	69	16	22	67	-7	-22	38	43	27	96	76	68	37	62	20	25	9	3	95	100	-86	80	-31	81	-85	-10	42	22	62	3	21	43	86	22	81
-18	44	5	-4	-2	20	13	-19	-1	30	26	-23	64	13	87	46	-15	26	10	0	33	9	-9	-4	6	31	56	6	3	-13	4	-11	35	80	7	35	24	31	24	52	25	42	22	2	-9	0	48	218	20	6
-78	-15	-32	29	28	-32	-11	-15	15	-12	9	3	-135	-179	-74	-107	3	-37	-50	-17	-40	16	-44	-13	-19	-3	28	-30	3	-9	-6	-3	-12	10	9	7	23	27	0	26	-41	-9	-34	-17	-16	-28	48	20	-52	2
-249	-7	-68	68	31	16	-52	23	3008	-7	-5	-104	398	324	261	551	104	30	-21	191	80	-46	121	172	37	207	110	125	387	179	-19	61	-30	41	25	18	176	34	141	-1	65	86	97	12	27	-7	33	-10	435	289
-43	-18	-45	-1	47	-16	-1	10	-19	3	-29	-32	-16	-27	-48	-54	3	16	-36	-3	-25	-14	-35	-9	-56	2	-28	-69	15	-26	4	-17	22	-21	3	-21	-15	59	-20	70	-20	-54	-51	-20	-4	31	3	12	-32	-22
-94	-31	-79	15	2	16	6	-24	-87	-32	-88	-152	-119	-62	-108	-113	-88	-153	-301	-57	-98	-69	-49	-144	-54	-41	-71	-28	-50	-59	-62	-10	-140	-208	-182	-176	-90	-83	-88	-104	-76	-118	-97	-161	-187	-105	-134	-125	37	-89
-169	-109	4	-34	54	18	-18	2	56	-27	-167	-70	83	62	68	375	67	-27	-42	53	-42	-72	-130	-33	28	4	44	10	17	41	4	17	-62	19	47	-101	-95	30	-25	9	-123	-67	-147	-57	-18	-75	-35	-48	-21	80
169	155	71	40	116	36	99	23	120	7	73	3	75	15	226	20	48	42	104	89	224	120	263	10	210	164	83	144	53	37	109	-2	145	151	100	54	176	196	140	157	234	99	143	112	57	-1	123	58	10	85
-220	-188	-140	-115	-107	-155	-116	-38	-51	-31	-83	-101	-359	-247	-213	-448	-196	-126	-246	-118	-152	-107	-426	-159	-93	-145	-148	-222	-113	-60	-142	-181	-99	-114	-103	-240	-137	-199	-165	-101	-178	-129	-175	-190	-32	-119	-59	-106	-64	-174
160	99	27	32	27	43	104	40	63	-1	145	131	29	94	48	131	65	59	102	75	143	72	125	63	55	130	17	10	53	32	49	-12	114	179	66	155	209	72	86	160	67	30	178	36	72	77	119	46	32	45
3	-12	-4	-4	23	19	18	-8	-17	12	-5	1	54	49	69	85	30	-19	-36	-4	-22	0	-7	13	16	47	121	-2	75	15	14	-7	-36	31	15	-21	20	37	6	-25	-23	-29	-17	-5	-24	5	6	-9	-24	161
-13	-107	-154	-95	-65	-46	-39	-42	150	11	39	-99	208	122	-93	164	-16	4	-40	-41	-149	-177	-96	124	-367	-81	-113	-108	-95	185	-62	-48	-55	67	-128	-26	-60	46	61	33	-30	-151	-105	-147	-150	1	-27	-13	8	-21
-3	-19	16	15	11	15	14	17	25	5	30	0	141	88	233	124	28	16	-18	-10	26	17	13	12	36	55	11	47	41	47	16	10	25	100	12	32	-6	52	21	58	16	23	-13	30	5	15	20	4	-11	34
290	404	248	210	176	223	263	100	300	89	250	315	501	433	563	613	282	273	272	192	420	267	576	82	483	609	397	350	244	264	210	208	363	484	519	582	454	600	436	586	565	291	626	396	125	260	500	350	202	154
-12	29	-128	13	15	-4	-24	11	-54	8	-13	100	-52	-7	-19	-95	34	20	54	17	52	-4	102	-7	73	29	57	27	36	-27	-74	53	-18	40	27	133	-7	-48	-18	-45	65	51	-8	25	44	-11	-46	27	-10	-120
-305	-95	-165	-110	-119	-83	-100	-16	-926	-91	-922	-849	-890	-1030	-1300	-941	-413	-385	-529	-132	-280	-241	-57	-1395	-586	-97	-750	-158	-455	-913.6	-189	-565	-168	-660	-1271	-998	-727	-718	-687	-827	-674	-936	-477	-1754	-854	-860	-609	-621	-133	-479
29	92	-25	23	32	15	64	-4	68	43	-99	121	65	95	257	225	59	67	47	42	108	47	94	32	176	95	155	100	114	60	52	8	66	173	49	145	117	144	102	92	119	-3	10	25	-12	58	66	63	46	62
-27	64	6	-1	3	23	22	-7	27	51	12	23	33	-1	-5	1	24	-14	-10	31	28	-31	6	5	-4	15	28	36	20	10	33	18	36	45	27	115	10	37	-6	10	51	-9	64	12	24	15	139	-27	-10	13
34	-10	61	13	-3	15	30	-11	569	-18	-4	56	82	73	72	152	143	57	16	164	15	10	60	155	-6	87	-38	41	49	205	8	72	45	853	574	169	89	71	33	246	149	213	49	19	-33	-14	-10	12	37	6
-442	-172	210	-4	82	139	164	44	214	-45	-11	-52	161	134	150	294	-74	-235	-188	70	199	51	-160	287	99	150	291	-229	87	50	141	-141	83	148	81	336	26	260	234	112	-6	189	53	285	124	25	179	132	-162	80
-23	-16	-18	-14	-7	-1	-37	-16	-41	-26	-21	-42	-8	-1	-38	-34	-10	-24	-47	4	-51	31	2	-59	-10	-55	0	-16	-22	-25	7	-3	-19	-27	24	3	-57	-10	-18	-34	-31	-32	-38	-11	-32	-3	-10	-11	-42	-44
36	41	-13	48	79	38	23	14	-2	1	-12	-19	156	61	192	138	75	6	20	54	83	-5	63	6	27	102	212	82	102	105	35	-14	62	233	118	280	96	135	113	72	-1	17	123	119	26	70	252	73	-4	40
-310	-178	-69	-4	-22	-124	-15	27	-33	-99	72	-15	-158	-115	-30	1	-50	-90	25	-112	37	-91	-294	-229	-140	23	-99	-218	18	-98	-83	62	9	-14	-112	-135	32	-49	-27	-7	136	-16	-31	-83	-35	39	205	10	-42	-95
-31	50	63	11	392	117	69	39	198	17	49	56	738	687	731	1104	497	30	0	55	205	25	-14	232	108	227	460	212	195	229	75	68	167	194	264	471	277	342	158	168	63	106	130	61	51	108	231	91	29	222
-50	118	83	37	174	90	85	31	95	17	-13	6	148	116	125	125	73	51	70	-7	23	-24	88	74	72	-50	44	108	95	84	76	133	-22	54	111	-38	69	7	67	37	-26	100	-77	93	79	18	-51	16	35	68
28	216	84	52	58	54	125	0	164	32	15	-115	213	115	99	195	-16	50	15	42	116	24	109	108	158	187	189	123	73	84	81	-20	64	88	69	-166	64	-32	-6	63	74	122	106	9	68	79	-6	26	-26	60
-9	20	-14	17	-37	-24	17	-24	1	-8	11	-45	-28	-52	-49	-48	-23	29	-33	-5	-34	-1	-30	1	-26	-67	5	5	-22	-15	-5	-10	-16	-31	-6	-9	-52	-8	-6	51	-66	23	18	-2	-19	-28	-57	-32	3	-7
71	10	28	56	187	22	78	92	304	31	442	501	1138	1034	1155	597	167	7	55	73	-5	21	56	388	149	-1	2228	9	166	628.7	12	117	3702	1509	2291	3102	519	2868	1059	1554	452	709	207	1432	1732	1502	2364	661	25	199
465	536	53	205	286	186	235	14	268	89	474	419	832	688	1004	951	288	485	495	307	473	485	912	353	637	245	490	445	142	227	194	170	405	587	555	923	576	597	447	244	548	434	652	378	177	335	536	472	561	333
2	19	15	14	9	30	32	-6	47	7	56	10	128	209	173	269	-6	-28	-7	0	101	49	39	46	26	84	174	39	46	46	48	-11	40	50	48	103	8	159	96	86	10	29	63	63	26	-57	68	41	-23	56
-232	-81	-59	-52	143	-14	31	8	74	4	-4	-40	39	-1	277	38	-38	-69	-84	-45	-27	-83	-171	-77	-48	-53	471	-109	122	123	31	-93	27	135	95	48	81	224	31	23	-92	-45	-76	-2	62	79	107	42	-74	234
-16	113	94	54	53	70	243	20	120	2	98	-7	241	64	231	318	78	-3	23	128	175	-7	74	19	248	189	442	120	278	329	150	77	201	190	103	350	58	598	246	65	64	231	186	126	57	39	73	113	39	211
94	185	17	10	44	26	45	12	115	-3	36	105	240	195	234	231	85	29	97	71	-17	22	46	116	188	100	224	165	164	58	68	23	91	112	139	262	71	189	100	78	77	115	39	133	71	72	87	97	3	143
65	59	20	2	33	24	23	59	45	0	43	-24	46	245	92	266	169	4	72	50	28	49	31	84	55	23	44	41	-13	-13	24	-56	-47	21	-38	-2	36	31	36	-44	60	13	36	-1	22	23	69	85	-3	-14
-78	-36	23	-170	64	92	38	37	195	22	-2	-18	390	339	288	551	34	4	-29	-11	67	-29	-66	67	38	90	176	14	88	90	34	-1	91	27	107	506	103	155	137	158	20	151	6	93	66	34	183	63	-33	47
-16	47	28	40	-3	20	36	-21	25	2	20	17	119	35	0	64	24	-18	-1	21	51	38	62	46	19	51	28	25	30	28	9	38	50	57	19	74	20	46	81	12	11	17	31	40	30	1	31	27	-12	23
-26	-40	-26	15	-45	-32	-45	-29	-45	-12	18	11	-62	-10	-67	6	-41	-1	4	-35	-26	36	-79	-51	-71	37	-22	-84	-36	-36	-29	10	-22	56	-30	-32	-40	84	-53	24	42	12	-1	-20	27	-24	-64	34	23	-6
13	74	-23	45	23	25	28	4	27	7	-10	13	24	42	71	64	45	30	12	51	70	-79	49	20	34	68	39	48	49	9	6	19	67	91	46	151	26	23	86	43	24	21	68	26	31	23	37	-15	29	38
155	-345	-15	-1	-36	-84	-28	-10	-48	-4	22	-19	-106	-101	-69	-98	-73	-62	-152	-32	-123	-72	-146	-64	-145	-142	-51	-107	-58	-31	-29	-79	15	-73	-4	-101	14	-51	5	-63	-137	13	-2	-98	-15	-22	-48	-54	-10	-49
32	32	26	3	66	-21	-3	9	29	10	10	10	47	22	39	52	-13	13	22	28	-13	54	21	24	24	8	13	33	20	-5	2	15	2	31	-3	-1	77	0	53	29	-18	16	6	14	5	-23	-14	25	33	27
45	-53	-88	-46	24	-68	-68	98	75	-4	384	197	218	226	413	198	-37	-175	-161	-97	-107	-103	-128	-205	167	13	343	-41	10	423.7	-50	-265	138	115	203	387	104	149	180	133	214	69	35	222	-36	202	219	-14	-96	-133
-52	-18	64	-21	89	-12	498	-20	193	137	54	30	747	293	484	1471	178	-43	51	-15	126	19	24	53	31	117	378	69	49	58	120	6	-57	-83	0	-131	-5	-80	-149	-51	-63	-8	-31	-40	-35	-9	-109	-13	-1	-26
-5	46	60	114	80	26	35	-8	54	-21	324	50	501	359	388	163	257	204	85	124	212	132	116	538	43	2	159	45	109	260.4	40	206	69	250	117	152	149	87	82	1	203	178	129	462	104	36	107	153	205	161
-90	-109	-100	-51	-63	-47	-70	-27	-79	14	-190	-313	-437	-359	-350	-499	-187	-194	-84	-90	-93	-133	-361	-99	-150	-88	-113	-130	-139	-162	-104	-90	-244	-166	-105	-410	-221	-223	-145	-199	-133	-203	-98	-251	-64	-136	-174	-106	-241	-229
-12	27	9	-21	-34	13	19	19	0	7	-20	27	-64	-59	-65	-80	-19	-8	0	-11	-122	-31	17	-66	7	3	27	-12	8	-30	8	-32	-40	37	31	-109	-22	24	12	-1	22	35	-126	36	18	23	14	5	3	15
82	81	55	-5	60	8	80	13	131	11	53	64	424	143	78	190	6	45	104	19	93	81	42	37	26	33	216	49	-1	23	14	32	141	164	783	332	108	276	129	304	69	99	176	92	-119	96	66	147	-1	32
55	128	39	41	66	-57	2	-2	27	-19	37	-32	104	134	148	84	20	15	-63	13	-15	0	98	-23	137	61	127	42	55	74	-22	-69	51	144	88	125	34	145	125	106	229	37	93	164	-17	88	138	36	-9	50
-35	-19	-45	-14	-5	-17	-8	5	11	1	-17	42	-71	-20	-48	-58	-11	-14	-26	-30	-14	-32	-13	-43	20	-16	8	-29	-8	-18	-16	-23	-5	7	-31	4	-28	-6	1	-23	-3	-42	-24	20	0	17	-5	-18	-4	-4
-35	22	32	4	26	18	8	4	-16	1	-19	56	-14	-12	-7	33	-29	8	-22	-1	21	-10	32	-10	-31	-32	-52	-6	9	16	-1	0	2	17	0	51	25	-4	4	9	10	29	-34	16	-8	-11	13	-29	-31	4
133	38	16	-8	8	25	-12	-15	16	-6	34	-16	-8	-2	-29	-31	21	-21	-1	25	57	-4	48	6	19	20	11	42	-6	13	11	8	21	39	14	-3	42	1	0	-64	64	20	85	1	14	-1	-18	19	13	4
-62	-110	-35	106	29	87	65	40	6	27	16	-3	7	-38	54	10	190	-1	-166	5	-13	60	88	70	-61	-92	71	55	27	-58	39	37	8	28	-35	107	-34	112	-104	-2	202	26	166	29	50	44	197	29	22	82
0	-13	-13	6	49	0	0	10	36	23	73	50	214	194	138	260	107	154	-46	61	-12	-40	88	111	110	100	-23	116	43	-5	48	-2	-91	-90	-10	-17	23	43	92	-28	151	62	20	29	31	29	-39	15	-110	72
13	-15	-43	-7	-72	-43	-59	3	-63	-16	-3	13	-78	-58	-79	-85	14	-37	7	-25	-47	-32	-101	-91	-47	-25	-54	2	-52	-53	-21	6	-70	-23	-14	-43	-85	-55	-36	-3	-102	-19	-130	-23	-17	0	-54	21	-4	-52
-156	-19	-122	-3	-128	-228	-114	-14	-46	-12	-156	22	-106	-161	-104	-403	-5	-61	-120	-36	-65	-60	7	-67	-26	-72	-41	-63	-21	-158	-159	-117	-35	-95	9	-101	-177	-2	-117	-203	-57	-88	-77	-111	-59	-82	-137	-85	-117	-47
5	-18	-49	-8	-36	-54	-29	-25	-58	-1	148	120	-93	-61	-120	-136	-78	7	265	-35	191	122	286	68	-41	-25	-47	-28	-68	-81	-36	-26	7	148	137	342	250	17	132	-72	308	98	340	177	23	-29	183	163	-38	-65
2	11	32	42	20	42	3	3	45	14	-34	29	60	89	-12	14	-7	9	4	-3	44	52	-27	-41	10	25	114	23	11	1	-14	54	10	46	19	139	56	18	37	9	6	-16	116	-26	23	-8	-17	-3	-12	7
62	53	22	39	55	14	-27	12	25	21	230	107	369	253	408	117	25	128	102	40	51	74	16	248	56	34	514	44	76	163.6	16	87	307	120	396	185	96	149	153	137	101	75	102	249	248	319	212	114	-5	12
295	193	235	61	164	194	177	30	261	60	141	32	469	298	411	498	225	73	283	128	257	140	273	260	245	193	330	210	73	158	173	167	208	379	273	386	333	294	344	308	437	274	283	270	156	170	350	172	66	224
67	72	25	62	43	4	43	-3	35	11	65	6	49	65	13	110	57	32	62	45	58	13	96	67	67	56	50	79	43	38	7	40	32	71	36	55	67	52	38	-2	68	49	140	38	25	6	47	11	52	23
26	33	2	2	49	2	1	-8	21	0	19	-26	-32	-74	-52	1	33	86	47	-8	43	19	62	43	0	26	-14	44	25	-15	6	17	-12	45	50	46	76	32	-29	-15	89	73	-19	12	-1	23	23	23	16	-23
-9	21	-12	-8	22	14	8	-7	14	0	29	-36	-88	-92	-59	-99	8	5	13	-2	-12	-14	-17	7	-26	-8	-7	24	4	-8	7	12	13	11	-10	-15	41	41	-11	-8	-10	-15	51	1	-2	10	-20	-14	-24	-9
-14	2	21	-15	22	30	19	2	8	27	13	-2	-41	-13	-16	-34	0	14	-13	16	-25	-22	24	9	4	55	24	-18	14	4	20	35	2	37	36	9	21	22	30	6	41	61	18	10	-20	205	68	14	3	16
-23	-40	-25	15	-2	-5	-14	-6	-12	-11	-1	-16	-49	30	-19	-58	-15	15	-26	-15	20	-40	14	-15	29	45	9	22	-6	-12	-42	-21	-4	-4	10	-70	27	-17	24	-32	21	-52	-36	0	-34	-46	-16	8	-13	17
-62	26	-29	-45	-18	-20	-39	-23	-56	7	-70	-73	-66	-17	-41	-25	7	-8	-74	-17	-45	0	-5	-23	-149	-67	-38	-43	-11	-10	-21	-50	-66	-39	-4	-137	-119	-92	-22	-45	-86	-61	-79	-25	-29	-26	-89	-30	6	7
-51	-1	-11	-14	13	-4	-13	-20	15	6	6	7	-31	-26	-20	-51	31	-18	67	18	-15	42	19	19	20	37	16	-5	-15	-5	-5	-7	-7	-1	-3	20	7	-14	14	35	18	-9	15	18	-14	8	-16	25	13	5
29	-2	20	13	19	32	36	-26	-15	-7	-2	21	39	30	29	5	38	21	32	25	24	-8	-34	14	29	-15	14	24	23	18	-11	59	-20	10	34	-12	14	44	39	56	33	-3	-27	36	0	41	1	17	-3	46
-33	7	3	20	16	6	-16	-2	7	3	-25	12	-60	-26	-47	-40	36	2	-40	23	1	12	5	18	14	37	14	19	18	-3	-9	-3	5	-6	-16	25	27	25	24	17	-1	-21	-52	-13	9	-28	66	-22	-2	-10
-26	47	26	24	10	30	84	0	30	10	-17	-28	-63	-28	-71	-43	-2	-34	2	15	18	35	31	26	51	100	52	35	50	-3	-40	29	70	43	10	27	24	26	64	63	50	36	14	47	28	-24	29	31	-20	25
33	20	-5	1	13	5	8	0	129	28	105	71	6	134	110	51	3	24	86	9	20	10	17	73	62	13	205	5	49	55.1	-9	62	338	364	604	151	71	290	131	182	71	118	16	219	206	168	90	99	8	38
-11	83	35	-11	-22	-39	-62	-13	-1	-3	-15	12	-130	-48	-147	-143	4	31	-46	-13	-42	0	20	-29	10	-139	33	-10	-11	-29	-35	-10	-53	-5	15	-137	-115	-68	59	-45	-45	-93	-95	13	-23	-83	-34	4	31	-126
202	206	130	110	31	32	183	6	105	44	357	112	-33	-54	5	159	175	233	101	137	227	113	-30	62	192	218	179	62	-45	41	148	90	411	127	225	827	478	394	290	339	557	233	462	209	42	128	553	180	184	82
188	91	55	87	67	25	40	27	47	26	166	-23	184	189	190	191	192	154	118	69	153	110	212	136	101	87	103	103	51	36	31	79	79	109	81	134	295	114	62	52	451	166	368	107	62	74	334	40	7	69
-5	-30	-19	-35	0	-12	-11	4	-33	-8	-6	-22	-14	-54	-41	-22	-29	1	-38	-31	-46	-20	-45	-30	-18	-22	-40	-44	-13	-7	-10	-72	-4	6	-23	-51	43	-26	-30	-25	19	-2	21	-22	-23	-44	-2	-3	2	6
-2	-25	46	9	-7	3	21	-10	-29	-21	35	-89	-41	-36	-41	-65	1	-33	-31	-3	5	58	19	-2	-16	0	33	-17	4	-1	11	47	29	1	27	46	19	-9	-26	-11	0	10	0	11	-21	28	-13	-6	-1	30
147	61	44	48	181	83	44	59	170	52	264	125	157	224	220	109	219	152	276	81	89	24	176	247	125	-7	231	56	94	196.9	40	47	787	504	731	915	323	102	485	270	325	418	221	459	816	421	510	236	126	78
-13	57	-17	12	21	-22	19	-14	13	-17	21	-9	36	75	78	90	43	40	58	-44	48	13	45	71	43	16	89	73	41	23	9	19	80	141	126	194	73	113	105	-7	69	-38	60	6	27	52	123	16	40	53
10	-2	-4	-2	134	-10	70	-4	121	14	76	-76	141	333	288	540	96	2	31	18	22	-24	-24	42	79	231	175	-20	65	124	39	-34	5	231	-41	-5	117	91	92	15	54	-73	176	0	-27	32	94	64	20	48
-13	-52	-29	10	-95	20	-67	-29	-68	-6	36	-21	20	-20	-166	124	-114	-110	-92	45	-104	-67	-54	8	7	-62	-75	-95	-38	-33	23	2	-13	201	-17	-127	-129	-100	-132	-242	67	-13	29	-79	-40	-54	-90	-25	66	-88
-10	-21	-8	-10	23	12	27	14	97	-9	79	88	592	371	357	147	79	97	39	-85	13	-46	77	291	18	5	438	-31	42	328.8	-32	36	553	446	357	363	13	276	226	162	105	161	-25	232	413	425	178	196	-51	36
62	53	154	5	197	160	159	52	346	14	49	44	-454	-56	-125	-676	148	174	91	73	158	45	-50	75	146	307	422	305	492	581	86	41	181	334	287	877	384	541	369	474	115	192	107	222	104	174	342	143	74	385
-251	-138	-277	-71	-15	-59	-93	-18	-145	-107	-81	-52	-1792	-575	-957	-2292	-124	1	-129	-23	-120	-10	-133	-115	-183	-143	-141	-130	-89	-209	-52	-44	-73	-226	-90	-341	-118	-151	-158	-155	-129	-94	-107	-183	-57	-12	-79	-546	-26	-127
200	160	67	99	149	73	46	19	185	30	198	105	36	114	128	11	106	51	208	174	142	121	104	168	139	182	164	267	73	106	119	14	37	96	168	329	246	253	148	186	186	166	344	295	63	-56	146	90	39	109
158	141	76	107	67	87	13	9	52	18	54	61	132	234	212	258	106	245	112	124	210	86	509	100	248	179	147	197	73	70	42	59	48	113	103	62	213	215	61	22	186	99	210	107	14	26	133	82	123	49
-93	-120	-110	-62	-81	-50	-63	-84	-137	-15	-35	-1	-157	-169	-30	-178	6	-68	-244	-76	-93	-8	-159	-108	-72	-91	-63	-94	-42	-71	-87	-150	-48	-115	-82	-218	-128	-68	-153	-22	-104	-76	-179	-76	-49	-70	-84	-73	-39	-74
-4	30	-29	20	7	7	-22	19	7	-18	-9	8	31	41	36	24	-19	-59	-39	-5	-61	-14	-40	-29	-16	-30	28	-12	27	2	26	-16	60	23	64	51	3	84	38	39	54	25	92	32	6	12	8	2	-20	-13
-71	-5	-62	-42	-48	-93	-158	-29	-38	-26	-40	7	-218	-62	-144	-133	-127	-105	-145	-59	-107	-22	-80	-166	10	-42	-26	-123	7	-85	-77	-133	11	-52	-31	-43	-146	7	-50	-62	-20	-287	-246	14	-34	-63	4	-145	-48	-145
-138	-222	-104	-92	-126	-123	-91	-46	-243	-48	-125	-86	-315	-224	-203	-336	-91	-36	-296	-43	-193	-81	-188	-97	-276	-215	-176	-259	-113	-90	-102	-126	-98	-179	-113	-88	-165	-65	-127	-96	-243	-200	-78	-59	-93	-144	-40	-117	-77	-101
-30	30	113	-17	523	180	183	8	499	21	59	16	1406	822	980	1628	301	-6	126	188	276	90	-11	390	231	488	570	268	291	327	148	-12	139	189	269	81	171	399	141	44	75	63	121	194	38	88	210	101	-65	230
-174	-178	-115	-93	-152	-95	-56	-33	-102	-81	94	407	-662	-366	-476	-415	-308	-530	-34	-145	-191	-190	-224	-590	-109	-2	286	-45	-14	-472.4	-75	-160	-313	-149	-245	-324	-134	-159	-120	134	-79	-204	-69	-208	76	-58	46	24	-74	-167
-41	23	92	-16	30	16	35	18	24	42	25	163	98	204	65	49	137	-5	18	70	100	-48	-51	92	-21	-49	109	55	27	119.3	91	-18	136	102	123	-39	4	68	59	66	-57	80	85	95	216	-6	119	118	6	24
-24	60	-25	16	-29	-19	50	-10	51	9	1	26	-54	12	5	-9	-11	24	16	48	42	-8	48	3	33	74	-12	59	59	11	47	70	58	13	42	141	51	106	64	-65	-16	22	34	18	15	18	68	26	21	7
102	51	8	21	30	35	34	33	46	23	47	59	-21	-23	-28	-55	34	25	30	60	40	58	87	17	59	75	51	73	72	31	41	1	53	94	108	169	108	76	54	171	43	35	105	30	10	22	107	46	56	34
36	-1	32	28	61	30	-4	-7	8	-1	-14	43	-47	-10	-5	37	66	35	64	13	50	44	2	26	73	67	23	20	-9	33	24	25	77	88	49	140	16	79	85	71	77	82	29	77	2	37	63	50	26	48
54	105	19	42	98	107	47	23	107	23	81	24	-29	56	215	4	51	49	113	87	153	59	73	-63	175	175	251	122	157	44	51	30	159	218	289	220	96	218	213	143	167	10	61	160	2	77	211	81	20	91
-172	-20	69	-73	235	0	0	21	136	9	79	77	507	368	264	320	135	67	-245	-39	43	44	0	-41	249	123	122	122	121	45	80	-82	78	113	157	-20	-142	167	-17	-17	-108	-47	-103	50	-47	38	-3	20	0	201
-22	-25	58	-20	20	1	-5	-18	-14	-3	2	22	-21	-42	-47	-36	-16	16	32	-12	-12	27	-57	-18	11	47	4	-27	-2	4	-8	22	23	-17	7	51	-11	-7	-38	-31	44	-20	1	13	-6	-1	27	-31	1	-30
230	333	119	107	116	128	214	39	209	25	81	65	347	321	299	270	253	378	348	127	162	144	542	159	480	329	225	175	106	20	103	115	88	195	279	264	148	204	166	275	156	131	164	170	17	-34	111	71	112	411
57	-37	-28	-21	23	38	7	11	36	-8	-22	-50	-140	-129	-133	-3	-113	-54	51	-12	-49	-9	-16	-8	28	-51	-39	-67	-28	-46	16	32	-52	62	37	-55	12	-28	28	106	22	-14	-75	86	-19	2	-28	29	-24	41
48	70	67	38	66	13	96	-15	199	13	25	15	292	199	288	307	103	64	71	78	92	35	97	114	93	166	212	117	55	83	52	29	74	117	117	41	47	122	24	0	-38	15	69	7	-18	45	91	16	37	131
-162	-72	-41	-61	-30	-22	-2	3	26	-34	-85	-33	53	10	237	113	14	-66	-117	16	-113	-78	-154	-68	-72	-15	3	-83	-28	-43	-37	-48	-32	30	-46	-64	-139	169	-15	-21	-120	-40	-154	-58	34	1	-15	-53	-106	-17
-2	14	31	4	102	41	-27	-3	201	12	6	-32	159	161	200	195	80	41	44	127	64	12	-9	-6	109	24	5	-6	34	50	35	44	185	280	185	1881	393	849	150	239	-13	160	121	301	154	197	487	138	21	81
-96	6	-31	-58	118	31	-72	-16	92	28	134	-2	319	250	16	116	260	-70	77	-36	-140	-57	-132	147	76	10	57	-37	-129	-73.8	-18	58	75	162	147	63	-67	138	-78	122	-50	-2	-11	36	475	285	243	178	6	82
25	-6	122	-15	419	331	58	13	405	23	37	26	1241	945	1290	1837	503	32	85	233	197	36	47	226	100	67	386	396	160	371	61	24	67	31	59	132	148	672	107	78	73	105	20	74	100	123	169	96	-27	343
-78	-2	-63	15	-49	-34	-59	0	-19	-11	11	-46	-97	-97	-87	-23	-15	-54	-67	-35	-85	-14	-6	-50	-58	-89	-35	-25	-53	-24	-61	-61	-24	-82	1	-214	-97	26	-63	-38	-40	-134	-83	-98	4	-70	-102	-19	-57	-97
-16	4	-16	2	-5	-11	0	4	11	-9	-8	5	-159	-64	-80	-253	2	-18	-23	2	-11	12	-58	-13	-27	1	1	4	-25	-42	-5	-15	54	-5	29	68	-15	58	2	38	33	-86	8	-1	-8	-2	-18	-61	-3	-22
9	55	8	20	29	-21	16	-1	46	-11	36	-8	74	109	170	44	-3	22	-22	37	23	24	57	50	48	106	69	43	27	57	41	-1	84	110	134	202	2	154	48	36	21	34	18	26	59	6	98	-9	39	1
2093	1170	9129	4888	12952	10476	8068	3584	13241	3468	7614	3449	16022	15211	17224	15757	13724	1029	4197	10555	13833	2964	256	11785	10920	11355	14730	12271	12566	12850	8194	5239	15197	16203	11518	13345	17089	18201	14422	13595	14129	15118	13131	11507	12709	13745	15863	13906	76	13358
368	376	203	125	249	123	199	16	296	-45	-3	101	368	651	661	620	70	59	271	260	215	285	577	281	412	344	403	221	181	316	155	167	65	285	371	503	249	385	249	74	346	231	179	273	76	150	295	121	-29	330
-175	-194	-68	-81	-74	-139	-56	15	-45	-57	-145	40	-42	70	99	187	-253	-44	-231	-48	-197	-131	-176	-168	-134	-88	79	-49	23	-12	-79	-81	-49	-63	-92	-46	-167	-12	-223	-182	-266	-53	-153	-69	-86	13	-15	-94	-48	11
16	33	17	3	182	176	256	26	234	23	125	102	1116	837	1170	1030	188	40	116	101	304	83	1	270	270	389	814	605	399	502	229	45	641	729	406	996	1379	1557	316	721	190	602	151	66	287	184	618	213	55	734
-192	-152	179	-180	-100	28	60	0	31	-81	-112	225	-243	-173	-33	-602	-64	-115	-245	32	48	-114	-291	104	9	512	151	3	157	369	-53	-207	100	398	446	1376	1354	709	975	506	191	517	125	65	411	201	1231	200	-80	68
85	97	25	61	-31	-18	-12	-29	40	-21	22	32	26	25	-13	-11	16	67	63	-11	-29	38	128	-12	-5	61	83	58	22	-10	8	-8	25	17	27	-40	10	-23	33	-11	-29	-19	-24	38	-17	-22	-33	5	48	17
-10	20	-10	-7	55	54	18	23	103	-8	21	-41	216	158	249	289	161	-31	-57	33	-3	-16	-68	20	13	-1	147	30	104	104	31	31	28	26	9	138	18	75	-54	-17	43	39	42	59	37	49	25	58	-18	181
136	205	157	103	59	119	141	43	173	17	112	148	300	280	313	438	88	130	209	203	180	128	290	100	184	124	161	218	119	108	197	79	120	182	235	245	191	249	264	238	217	146	330	282	124	60	203	123	123	138
-6	41	10	14	64	22	59	-12	149	-10	8	30	379	202	436	522	289	-26	30	45	61	-14	-3	90	11	25	193	45	117	116	15	53	92	122	76	87	66	146	52	22	39	59	10	20	84	70	26	42	20	46
106	61	41	70	60	57	31	34	38	-6	69	35	-214	-97	-149	-553	52	56	175	51	103	74	86	68	65	66	42	46	31	23	52	38	19	71	43	78	97	35	85	40	84	82	134	32	18	27	78	37	75	42
-146	30	-88	-27	-55	-99	-77	-23	-12	-67	-64	-4	-444	-217	-157	-261	3	-129	29	16	-37	-13	94	-123	89	-49	-64	-84	-20	26	-67	211	-71	-47	-61	-100	-60	-77	-123	-81	-86	-14	-116	-10	16	-6	-117	-62	-15	-126
12	42	-18	-43	2	10	32	11	76	-10	3	22	20	-11	-296	56	10	-48	38	39	-12	5	53	-17	47	70	14	9	-175	-50	52	-171	32	99	62	123	7	49	17	96	27	57	20	46	34	2	18	66	-1	21
2	33	25	16	44	-30	25	5	29	-3	20	0	55	161	119	153	14	-19	-15	32	64	54	68	8	77	83	97	90	45	19	110	-24	31	84	-17	53	60	99	98	-32	39	60	-31	76	119	25	44	31	-10	32
-220	-170	-123	-116	-96	-53	-72	-13	-66	-32	-3	-13	431	81	697	411	-90	-97	-167	-22	-158	-22	-203	-47	-202	-166	4	-161	-57	7	-32	-144	1	-133	19	-166	-80	-73	-109	-102	-58	-98	-123	-76	-37	-70	-143	-63	-57	-90
26	-58	-58	43	-32	59	40	-10	62	110	111	-8	1407	651	485	2950	48	12	-107	98	-118	-87	-133	-22	-138	-68	-40	-17	209	-33	4	-81	62	-39	-44	65	98	-18	-64	-71	36	6	-13	-26	-30	40	132	-20	880	-27
-32	-183	-2	-30	64	4	-19	13	38	-38	-2	-47	94	136	149	-7	14	-46	-23	-15	125	2	-15	-79	36	0	-2	-13	29	-13	61	1	-26	-30	26	24	-133	7	-56	-52	-74	-13	-42	-33	-25	-10	-46	19	-19	-45
249	93	52	88	86	34	80	-2	85	1	29	-4	403	273	286	598	172	100	171	-10	26	71	195	53	277	139	107	95	126	62	49	60	82	137	120	-8	53	0	45	133	92	51	71	86	45	42	56	17	135	114
-74	-156	199	177	1088	324	164	107	1299	-4	-29	47	2492	1855	2311	3115	1464	142	178	554	192	-40	-104	327	360	434	996	647	1224	2248	74	365	758	1447	437	118	977	2027	810	497	394	917	-52	503	630	831	765	825	45	695
-63	-8	-40	-4	-56	-40	-8	22	-61	-42	-21	-11	-220	-190	-202	-378	-12	17	-62	-28	-5	-2	-66	-27	-54	-49	-36	-57	-27	-81	-24	-33	-35	-54	13	-63	-39	-14	-8	-29	-11	2	-13	-37	2	-12	-93	-73	11	-22
-87	-38	-36	45	15	-93	-14	-2	19	-1	-20	4	-25	125	77	115	80	48	-82	7	23	20	20	-7	-19	29	4	-7	46	-3	-95	-61	-15	-14	7	-120	28	62	106	-64	116	15	-15	-83	-64	66	21	-340	28	-97
-23	-43	-14	12	31	42	14	-4	111	8	3	-32	-55	-168	-50	-131	77	42	-3	16	27	37	-40	45	39	59	77	55	22	-50	20	27	-7	-20	119	-37	0	29	-15	-31	57	58	38	-52	-23	39	22	-89	18	52
-45	-3	-52	58	22	-16	-28	3	-24	8	42	62	-32	-57	-15	-78	-19	-3	38	-3	16	31	53	-20	21	24	95	56	1	-239	-14	42	22	14	-4	21	35	47	47	47	59	41	52	-6	13	17	63	-122	44	-7
115	262	-25	44	24	33	49	13	96	-12	118	10	130	281	275	185	56	105	195	57	161	126	147	53	198	161	101	111	74	56	97	24	42	52	-23	134	159	132	79	84	211	3	212	102	1	8	55	30	113	76
-165	-59	162	-75	327	46	5	67	3	-20	12	-65	542	613	954	780	-105	-119	-106	-90	-91	-54	-210	-132	56	200	585	-136	317	416	52	-63	-29	16	124	-211	-109	-125	-28	-104	49	66	-84	-29	-26	-55	28	-20	-87	558
9	18	19	18	210	25	-3	16	42	-4	31	10	296	240	334	482	122	35	18	94	72	54	9	68	30	77	124	5	39	54	19	15	30	38	12	111	79	89	51	76	54	13	-12	30	39	12	56	35	-20	198
77	129	102	66	85	-63	92	73	276	1	-8	31	207	260	295	343	170	53	0	237	42	-2	144	77	168	201	622	105	168	263	-117	99	53	302	262	357	204	628	121	106	207	87	27	217	55	79	139	202	-10	137
16	29	18	-8	1	-25	-7	29	32	-7	-22	22	-2	29	33	-41	-36	-10	33	7	22	10	-22	11	28	0	-12	-14	-3	-6	-12	-14	5	-23	11	0	43	14	24	26	-30	-29	-1	30	-42	-61	-2	-8	8	-18
54	49	49	-2	-70	46	18	16	12	-3	7	-40	128	177	150	193	16	-35	-27	-2	65	-27	-17	8	33	69	17	-1	5	42	21	34	31	60	42	107	53	385	65	44	32	-12	4	45	6	-32	48	48	-30	20
29	43	25	18	2	15	8	38	43	6	-29	69	52	67	42	45	-14	36	17	59	15	23	19	15	41	58	53	45	15	26	-3	30	25	16	15	18	1	57	38	13	-15	39	-26	2	-8	24	21	-17	15	2
41	14	73	70	123	75	67	19	168	0	83	11	326	242	404	363	145	47	67	40	125	-12	44	122	147	164	291	124	137	150	39	36	148	298	166	511	126	377	239	271	100	122	86	177	41	71	303	69	62	207
-53	-245	5129	127	4604	1666	3067	699	6198	1035	697	590	4470	4252	2368	7289	2229	-68	371	2101	4314	488	-455	1061	3277	3184	7627	4873	2477	3309	2234	699	1290	2474	1889	1079	548	1312	2542	497	219	900	700	1047	487	426	750	487	-167	2220
85	151	89	60	104	42	116	82	245	50	306	374	669	698	847	606	466	359	211	69	25	76	-15	942	182	66	216	100	95	588.5	111	235	516	646	746	638	334	304	295	271	238	292	254	564	498	321	378	377	74	267
-40	0	-14	-1	13	7	17	22	7	3	25	38	-61	-38	-1	-25	36	-6	-6	8	20	17	-3	29	2	-18	-17	-17	17	-2	-27	47	2	-4	-25	-32	38	-33	-35	-12	12	-11	-10	17	-17	-53	-28	6	10	-10
89	135	42	73	151	37	-7	-21	114	38	52	55	239	105	233	165	50	15	88	139	114	55	187	56	186	204	455	198	122	99	112	75	109	160	97	130	90	177	41	221	115	48	93	71	22	52	79	2	63	26
-7	-31	15	-19	134	30	80	26	76	-15	60	-18	377	283	407	563	249	-13	7	4	16	13	0	63	34	54	272	97	128	100	18	11	29	112	65	102	29	265	65	138	33	71	-5	40	1	33	30	26	-11	104
39	62	41	40	145	70	75	26	252	75	56	76	811	360	503	1172	237	23	74	76	160	-21	23	269	81	182	330	117	109	127	90	37	26	77	36	35	46	133	14	0	15	5	83	34	3	32	41	12	-4	97
53	54	352	83	754	329	845	92	612	693	592	315	6166	2847	3639	10678	770	31	147	192	379	43	44	1240	765	1188	2020	1060	938	699	559	288	45	177	462	148	79	305	74	109	89	174	124	60	27	76	138	45	21	424
7	8	7	-1	43	27	71	21	24	15	-10	13	248	142	226	331	87	5	-49	26	1	-2	-2	45	-9	39	61	46	83	63	11	13	54	48	97	47	41	173	44	134	25	28	35	17	24	-3	49	0	22	116
121	-10	628	82	1204	1162	710	250	2844	236	522	325	4155	3209	6819	6081	1358	76	309	531	2417	198	-61	915	1947	1831	8237	2151	3136	3519	735	387	7222	9119	3090	6530	8000	7259	5797	5995	2751	3290	2022	2609	4197	3123	3859	4204	5	1475
193	257	130	95	46	141	96	20	150	23	22	59	286	92	289	392	142	226	219	123	39	74	262	60	166	133	201	228	94	131	202	94	148	353	199	275	346	147	286	295	132	148	150	178	109	61	240	99	76	185
-134	-71	-36	25	95	70	-29	-24	-55	-56	-46	48	-237	-276	-212	-255	43	-184	-124	-1	-156	-37	-46	-15	-160	22	61	-60	26	4	19	15	-101	-26	95	-132	-120	-34	-85	83	-143	-68	-37	-6	38	23	-72	43	-87	29
-179	-43	-104	-149	-25	3	77	-17	-42	-39	-46	-30	-65	15	-90	-126	-28	-85	-148	-92	-117	-15	-309	-17	-198	-90	96	-27	25	43	17	5	-70	-27	50	43	-79	68	40	-103	-327	-127	-153	-135	-1	-33	-81	-106	34	25
-7	-81	-11	40	59	-12	-15	-12	8	14	-42	-64	12	8	7	-4	-20	-30	-29	21	-39	-71	-40	2	-15	1	-8	12	3	-33	-14	-22	-11	22	13	13	42	6	-8	-6	-151	-66	-58	-25	5	60	2	3	-32	31
-60	-17	-20	-14	19	-12	-28	-11	-1	-10	18	4	26	15	-39	-18	-7	-9	1	46	-30	38	-41	-7	-36	13	76	-45	8	31	-36	8	-3	32	1	-2	18	68	6	30	13	-8	-38	7	58	27	-29	-29	-27	-38
514	302	3133	765	3628	3843	3507	737	6789	710	2888	1043	11120	9590	13579	15002	4881	644	1623	2369	5796	785	26	2169	4308	4333	7727	5267	5835	5420	2953	2342	9534	13910	5349	11319	10530	10667	10503	9668	6997	9977	5034	4628	4691	4379	8227	7937	37	7835
94	123	483	95	322	233	223	80	950	170	143	141	854	660	1186	921	609	183	225	344	473	58	125	544	430	630	923	1116	749	896	213	68	465	535	651	1394	893	852	422	927	437	565	381	356	365	285	710	359	88	834
2	17	-14	5	31	25	-30	23	-6	-9	4	52	10	3	-4	-17	-20	17	8	7	22	-31	41	-9	46	29	10	13	10	8	20	21	29	48	27	46	18	25	11	40	-14	-42	10	20	-7	17	57	18	13	18
74	-230	3544	702	4669	2607	1631	922	10273	605	630	555	9584	8898	11516	11279	3388	257	576	3095	3863	381	-372	5062	7246	3644	12087	5845	6150	12237	1470	2870	6512	13511	4848	12553	11811	13261	4951	8562	2876	4809	2517	4164	3489	4652	7282	6563	-60	4388
-36	-1	22	-17	136	24	21	-10	151	-1	21	-28	889	324	580	1080	104	4	21	47	65	7	57	98	36	61	223	9	94	94	7	20	127	447	235	372	155	684	134	146	98	152	68	126	117	138	372	142	-8	108
-47	23	3	-15	23	13	14	8	-1	20	63	-22	117	144	233	164	68	-7	9	-20	-9	-25	15	21	5	54	171	79	42	72	32	44	31	23	56	37	-32	29	-6	-23	-55	-64	-57	-2	1	-25	-27	12	36	9
-169	27	-112	9	-102	-124	-28	0	-203	-16	13	33	-52	-161	113	-35	-113	-75	-32	-50	-171	2	38	-104	-45	-125	2	-10	-13	11	-49	-41	-35	-191	44	-346	-101	-42	-156	-51	-81	-169	-166	-114	-51	-101	-105	-30	-101	-39
-32	-28	-45	51	22	3	4	-25	29	9	6	28	-66	-54	-20	-75	36	-5	14	27	10	83	-64	-36	17	103	55	103	0	32	16	25	9	38	65	39	-44	28	35	102	-50	-18	-26	49	19	22	25	-21	9	63
-17	-6	90	21	341	70	130	53	318	33	20	17	213	157	147	191	28	0	5	32	147	17	23	90	1	154	134	118	118	44	25	-6	13	51	28	52	61	121	34	15	13	11	62	31	23	-13	46	-34	42	48
15	34	20	30	1	7	36	6	-63	-2	22	8	-5	-35	38	-10	-19	0	40	-23	-12	16	43	-48	12	9	56	9	35	13	-5	-18	44	33	23	23	93	138	22	58	37	3	50	53	50	-6	9	51	34	4
-52	-28	-8	-3	123	14	41	-14	3	-16	-40	7	100	23	191	-101	20	-41	-8	-53	47	-44	-32	10	5	-7	1	7	9	-41	-9	-47	12	15	6	-63	-63	62	12	13	-22	-17	-46	-36	-1	-50	-14	-30	1	47
419	471	309	268	358	260	427	193	630	57	1077	1523	1660	1423	1224	812	1554	698	652	496	535	406	420	2663	578	214	642	408	385	869.6	225	590	1532	607	1783	1058	927	362	1079	262	734	1017	1017	2044	1359	1057	1170	656	250	588
-48	-39	267	29	865	242	376	71	1021	21	78	53	1882	1781	2075	2250	628	18	-19	186	268	122	-41	578	409	747	1688	378	625	599	228	90	323	372	557	1086	321	797	323	478	129	221	211	180	91	172	512	210	-49	735
17	87	33	38	33	21	46	-3	26	17	4	-27	2	-23	36	39	49	65	120	25	116	38	65	83	37	46	-21	-7	36	49	-12	36	11	-1	43	-16	27	-30	-10	15	45	13	49	0	11	-4	24	10	25	27
11	1	48	50	7	34	4	29	43	0	-6	20	-28	58	-29	-15	98	23	29	31	39	-10	61	77	45	25	11	35	21	74	7	17	51	280	119	139	103	78	27	80	25	35	76	171	117	44	435	313	39	57
76	40	82	77	169	96	119	46	192	24	10	22	272	385	416	345	133	77	75	127	158	48	225	122	164	192	203	150	80	92	75	28	101	212	134	207	121	143	141	86	121	106	156	50	57	75	97	133	32	46
-6	85	58	-20	30	-1	-19	16	48	-4	-63	-73	86	177	115	65	3	36	51	24	37	59	16	147	15	-10	130	23	33	135.6	23	80	38	-139	-74	167	21	85	128	12	5	66	62	47	70	-232	43	184	30	31
-3	-17	-15	23	13	12	-20	-8	20	11	-1	8	-32	3	10	5	45	11	-22	3	48	1	11	41	11	37	-8	22	-5	-1	5	-30	42	68	9	101	28	-12	-8	-30	42	16	13	-39	53	12	57	16	3	-10
156	63	136	129	71	12	34	4	179	38	65	-27	159	199	211	153	97	55	87	95	147	189	150	160	101	144	95	79	36	96	86	71	80	55	73	105	102	132	77	8	143	7	244	45	35	35	188	69	59	83
-20	-3	-12	-10	-12	-31	-10	-4	14	0	-14	2	-33	1	-20	-34	-41	-1	4	-10	-1	19	-1	19	4	27	68	23	-7	-1	-16	25	13	-1	-25	17	-12	-35	-11	-74	-13	-6	31	-14	-2	-51	-15	-17	-6	74
338	403	345	378	607	285	215	119	374	65	273	116	1769	1340	999	2342	742	460	394	332	420	167	620	390	565	536	491	379	284	186	310	385	320	684	556	548	415	417	437	428	468	327	277	374	213	230	489	314	163	764
56	57	-19	58	-11	36	20	3	28	10	2	2	123	91	-13	101	-179	-4	3	51	31	-22	35	-28	80	43	4	3	44	-2	-53	-42	-11	-29	83	-10	43	29	-17	45	23	-58	-19	15	-4	4	-5	26	23	12
94	-18	-17	-1	15	-27	-73	-36	-14	-12	-110	-128	32	-27	158	34	-56	18	-62	-6	21	-16	49	-112	31	-195	-84	-65	-75	-43	7	-66	-141	-140	-88	10	-132	-121	-67	-197	-86	-113	-8	-98	-2	-86	-135	-7	-31	-59
61	70	49	30	38	24	16	0	58	2	6	0	147	141	108	157	18	60	20	64	69	26	66	37	60	117	36	65	58	33	-1	47	3	39	13	15	53	44	-15	67	37	-2	-50	-11	8	31	48	27	-8	-8
19	24	20	-12	31	26	22	10	50	68	47	7	175	133	234	193	-29	-2	47	-16	42	10	28	23	10	92	111	58	80	31	49	4	90	153	102	235	86	210	60	22	116	40	7	72	16	115	173	31	-17	98
-39	-26	-34	-19	179	-5	-22	-11	-8	-1	11	-22	-33	-22	0	-50	-56	-33	-59	-4	-7	-40	-90	-34	-38	-6	53	-35	17	-10	-29	-60	-40	-16	10	-15	-26	16	-17	20	-64	-30	-48	-42	8	-25	23	-16	-50	29
-30	50	94	195	607	172	209	10	298	39	68	7	860	480	570	825	360	98	51	132	236	41	13	81	123	283	407	246	534	390	108	110	241	572	245	397	205	507	178	294	84	188	124	110	108	222	240	139	47	572
9	68	16	65	29	-16	23	-5	57	17	4	45	-153	-56	-130	-32	32	-12	32	52	-44	15	94	30	87	112	152	42	45	13	21	53	40	85	-12	109	21	30	44	37	21	30	44	26	14	103	48	6	35	30
187	-77	-53	-62	-15	30	82	-14	-84	-26	-143	-75	-100	-26	-114	-109	-108	-81	-130	23	48	-135	-110	-157	-45	21	-53	-58	-59	-135.1	27	-66	787	508	1566	3608	105	606	624	1109	390	694	225	2049	2189	1135	2542	966	37	-46
-6	-43	1	-5	7	9	0	-17	81	-23	-11	23	34	80	11	40	76	-29	-14	28	-48	-14	-47	0	-37	4	26	18	63	45	-1	-25	41	77	99	97	96	147	6	-22	-19	58	-25	78	-28	42	41	118	-3	33
55	96	72	38	101	66	55	14	120	51	65	71	234	291	154	296	126	75	37	67	143	12	95	60	102	117	237	134	115	192	71	113	108	77	212	60	18	211	26	26	81	123	111	187	-5	24	177	34	28	66
-31	-15	-19	0	-9	-4	38	-24	-20	25	-20	37	18	-26	26	-133	-45	-6	-48	33	-103	34	-21	-116	-15	-81	-24	-112	14	1	-20	10	27	-49	-42	-217	-146	-65	-38	-60	-107	-149	-89	3	-51	-19	-98	-36	-20	-4
-42	62	26	24	135	43	70	36	162	-2	4	-34	344	311	371	512	106	32	-2	16	51	61	16	102	-4	62	200	144	103	84	56	-9	13	57	42	89	38	151	99	74	12	99	36	46	0	93	64	61	56	102
-6	15	41	-35	-29	-23	1	7	51	10	-61	-28	-34	-53	-46	23	-46	-65	-95	28	-24	-12	-13	-147	-121	5	69	-9	6	-51.3	-21	25	551	300	255	13	-28	264	156	52	-57	97	18	-84	503	188	136	121	6	5
-281	-198	-107	-66	-17	-87	-50	6	-100	-42	-160	-116	-59	-244	30	95	-269	-123	-327	-31	-99	-104	-173	-169	-32	-79	89	-244	259	122	-86	-222	86	58	51	95	34	112	85	59	-74	-28	-56	90	53	-59	53	129	-115	-174
86	106	3	47	148	85	-13	-17	34	19	38	2	264	147	324	402	159	97	257	136	211	30	360	72	229	68	180	149	105	49	45	57	59	286	171	409	95	226	99	73	62	9	138	180	53	53	146	227	44	56
86	114	763	251	1402	537	347	156	1220	125	302	70	2654	2289	2419	3375	895	247	292	356	723	242	152	570	438	710	1938	632	1498	1695	279	408	631	847	493	2108	490	1212	799	352	548	693	384	586	264	490	1406	454	78	1119
46	109	42	86	137	32	113	4	239	26	121	45	122	64	23	248	175	86	101	189	223	88	124	236	95	118	588	55	71	127	64	30	85	97	104	128	68	467	103	3	172	124	150	71	24	45	89	35	61	56
199	169	233	168	267	267	233	58	333	69	153	135	1687	1180	900	1269	318	217	172	156	230	-3	323	334	436	712	1436	693	637	697	251	214	277	322	300	921	446	436	418	653	245	212	189	333	182	143	246	249	81	743
-222	-25	-87	-32	-61	-161	-96	-11	-159	19	-215	-287	-43	-124	-66	-127	-89	-62	-155	-39	-113	-136	-112	-107	-102	-55	103	-143	-21	-51	-150	-78	41	-64	-61	-312	-243	422	-77	11	-141	-179	-204	-186	-65	-125	-185	-112	39	-111
32	-61	-69	-32	13	-7	-30	-10	16	-84	24	-27	-193	-214	-158	-258	-38	17	-60	0	-77	-11	-91	-43	-58	-26	-25	-81	-38	-2	-53	-46	22	6	-18	9	33	4	-4	-89	-132	-29	-39	-71	-20	23	10	-55	6	-44
8	-18	11	-12	79	33	-13	13	60	-2	89	-5	542	453	1515	458	-6	37	31	12	-11	15	-20	7	19	118	306	63	48	43	68	18	-2	23	-27	-6	-28	-1	-7	62	-24	-1	18	-16	-14	-4	-1	14	35	121
-29	-20	-21	-6	-7	-30	-2	-10	13	7	-24	-48	-89	-25	-57	-115	-28	-3	7	13	-7	-34	5	8	-37	-13	-38	-30	-31	-13	-20	0	-55	6	-5	110	0	-63	4	-23	-15	38	-10	-32	-9	2	8	-11	33	5
-15	-3	-1	14	-59	-145	-14	-14	-36	-31	-83	-21	-122	-98	-27	-203	-60	-65	-37	-61	-91	0	-34	-136	-44	49	-74	-82	-47	-79	-74	-27	-52	-145	-6	-202	-95	-62	-43	-59	-76	-72	-56	-84	-40	0	-61	-33	-22	-103
8	26	37	14	42	12	7	27	60	6	-14	-12	116	127	137	117	29	8	29	8	51	0	6	46	28	19	36	16	42	32	13	-4	8	86	29	94	17	93	40	61	-27	57	-17	33	2	26	76	15	3	46
-16	-50	15	-5	3	-18	9	16	-6	2	-18	11	-113	-73	-76	-132	4	-42	25	-2	-13	4	-49	-43	-21	13	-23	-60	-8	-42	-18	-25	-11	18	-18	-137	-33	-22	-38	12	7	43	29	-52	-22	0	-48	-22	-19	-23
55	96	117	33	294	88	100	0	120	21	-6	90	750	681	515	885	71	6	143	21	128	42	60	27	200	201	196	66	309	115	63	-19	62	148	98	115	99	158	111	68	30	137	19	71	31	29	166	73	-61	133
28	56	38	31	87	14	15	4	28	5	63	9	19	97	175	132	8	42	71	15	-23	5	24	91	37	47	33	58	29	17	-16	6	-1	57	-27	39	1	-2	74	81	25	36	33	27	16	26	66	25	68	35
194	172	192	65	109	131	128	-5	245	20	42	107	419	491	513	433	193	16	210	57	93	101	223	185	367	260	383	247	120	175	149	151	220	549	325	463	550	418	341	522	207	194	153	316	208	141	377	309	36	407
47	-6	116	23	124	42	104	62	76	18	67	46	376	368	538	330	-12	-4	70	22	133	75	11	50	154	425	445	55	79	114	58	13	219	396	329	715	160	1091	266	411	137	123	136	172	85	137	493	185	24	188
46	55	15	49	46	25	39	26	19	28	46	-2	18	61	-7	94	21	33	120	44	44	78	40	24	50	51	47	26	20	-3	15	36	51	74	44	78	15	18	21	39	38	48	50	27	0	4	56	14	40	22
124	115	53	93	135	18	51	46	97	30	85	87	48	210	198	245	-21	167	135	36	138	41	197	41	123	136	197	77	131	49	46	66	150	65	68	142	279	221	8	106	98	47	139	44	22	51	144	60	33	68
139	109	206	60	608	100	91	63	965	22	211	31	518	1183	472	1938	1008	147	209	282	445	115	94	301	272	488	1615	280	538	225	150	92	53	123	61	159	159	53	12	-90	128	147	283	-9	3	48	115	28	110	680
-768	-239	-236	-192	45	6	-345	-27	-92	-2	-569	-268	199	27	351	296	22	-311	-1595	128	-317	-627	-748	481	-290	-29	-71	-136	-17	-78.7	-16	152	-144	-241	-254	-383	-215	-215	132	-555	-163	-164	-366	-591	-299	-378	3	-145	-499	34
-175	154	52	-27	18	-28	-14	16	113	13	52	20	60	429	71	111	154	372	213	16	103	-46	174	376	110	233	163	11	155	-8	140	-14	65	190	114	84	36	253	56	16	108	55	117	91	20	60	99	-1	-14	-36
-15	-4	8	7	16	-21	32	43	-21	-10	-3	56	-47	-72	-71	-113	-4	-13	-2	30	-2	-40	-13	2	1	7	18	-5	-4	-18	17	-30	18	-5	15	36	20	-1	-19	9	-5	22	3	2	-23	9	-13	-12	-33	-25
37	-19	15	8	48	-19	2	16	33	-13	2	0	-53	-15	-95	-104	45	40	115	76	65	37	82	72	62	32	-1	61	18	10	18	20	-6	-56	-10	7	34	36	18	-30	31	-61	17	12	-7	-31	-17	26	12	-30
128	154	-3	19	59	-6	-15	6	17	-28	-53	25	136	218	36	458	142	43	14	27	84	-70	140	126	125	66	-4	61	-28	18	-13	-19	12	-72	20	12	19	7	-8	37	-28	61	10	70	-34	-32	35	41	21	72
-13	4	22	-21	3	-7	4	5	-11	-57	-1	-16	-48	-13	-82	-107	-19	-4	-5	-160	2	15	3	-24	-28	-19	-127	-8	-13	-36	-11	12	-21	-32	12	-20	-56	-22	-3	14	-12	6	-47	-24	-3	-52	-42	-41	-30	-19
55	80	-7	9	27	3	-6	5	40	9	2	-4	20	22	-20	30	26	24	78	27	54	44	30	53	79	23	482	68	36	41	24	4	33	-13	6	-9	34	56	18	31	-3	49	77	11	37	0	30	5	-13	5
30	-10	10	-11	42	8	-17	6	22	-25	17	1	60	25	21	40	39	12	20	-5	48	14	-15	9	-7	-2	30	36	-1	18	16	24	-16	-7	21	96	-30	40	0	-18	75	22	-12	3	-2	14	39	19	-15	28
2	-20	0	20	5	-12	37	-11	29	-59	22	21	40	51	7	5	60	-12	25	18	64	38	-15	25	7	-6	19	33	9	7	-18	30	48	66	46	59	12	90	14	-2	70	-91	-77	43	30	-22	62	19	-32	26
-18	-32	-4	-9	66	7	-3	34	23	4	11	-15	-40	-22	0	2	24	7	-11	7	34	-1	33	43	25	20	74	35	-2	11	18	-13	11	4	8	-1	62	51	41	-3	73	33	-69	39	10	51	44	-12	38	15
31	-61	273	227	1622	280	126	69	654	10	61	15	955	462	1565	1161	857	21	84	40	303	39	53	359	112	107	293	46	445	408	92	102	91	241	134	251	-7	273	252	-26	39	154	55	131	51	146	399	63	37	968
-76	-105	-70	-93	-26	2	-7	-12	-22	-19	-74	-6	-7	-18	-25	-25	178	-74	-58	27	-52	-45	-86	8	-17	-75	67	11	9	43	-4	22	-34	-52	2	57	57	20	-36	-55	-108	-70	-142	-134	16	-63	-3	-39	20	8
44	47	28	45	86	31	61	22	40	4	55	13	106	89	142	171	81	37	59	16	77	-11	60	98	88	78	116	71	55	32	43	93	65	79	54	19	126	82	28	87	42	53	133	18	33	55	43	43	115	77
-7	-31	907	-9	1724	717	470	152	1516	106	899	305	2921	3431	2734	3759	520	-30	194	288	1065	216	18	709	643	1594	2281	1068	971	776	476	149	397	1171	897	1990	669	1497	1081	826	495	894	496	551	629	494	1163	794	-50	1276
20	-24	257	87	763	372	178	90	342	26	152	63	2532	2260	2575	3167	271	149	23	171	455	66	19	138	180	547	1150	375	695	314	201	136	316	417	782	2128	759	1671	569	756	295	315	131	283	104	154	575	229	19	765
16	18	-80	-32	10	76	-24	-2	-5	29	61	-53	-135	22	-80	-97	-16	-25	133	-1	180	-19	70	115	10	6	-18	6	73	-28	8	39	53	176	-27	-102	-5	-47	52	157	-8	61	80	-33	58	3	124	39	79	24
-32	23	-13	-9	-15	-24	10	3	24	17	10	-10	-72	-27	-36	3	238	-27	6	35	-2	-56	-15	59	-41	-7	-26	1	19	21	-11	-14	255	498	177	311	34	2663	412	122	25	135	-11	134	35	104	1432	46	1	17
-44	-8	-47	4	15	2	67	18	-21	-11	-7	-11	-880	-900	-911	-1166	-13	-25	28	35	16	-10	47	-19	-10	-10	-57	23	-2	-100	-32	3	-39	-70	-12	-106	-7	-32	-26	-31	-36	38	-25	1	29	-57	-13	-8	9	-20
-76	2	-51	12	48	-20	-29	18	-20	-52	-8	13	-395	-306	-286	-693	50	-45	3	-15	-45	23	-8	-20	-29	-38	-8	3	2	-50	-26	-20	-21	-43	-4	-26	-30	-38	-39	-46	-35	-50	-41	-28	-19	-21	6	-39	-16	-17
-56	16	90	70	312	167	68	30	-8	10	72	63	338	330	605	591	200	37	28	137	281	48	-9	107	204	271	419	271	351	658	15	80	233	440	238	579	417	352	393	416	144	360	72	94	185	123	568	252	25	275
-4	71	16	42	-25	66	-6	57	166	160	-84	9	-45	-109	21	-16	40	-44	-8	18	29	12	-27	-37	-4	28	-4	73	2	-11	-51	22	-21	64	-23	-63	-28	-60	-70	-15	39	-79	-6	29	10	60	72	55	-11	-13
50	-1	146	74	197	66	72	61	186	34	125	3	292	222	273	381	122	4	-63	99	125	93	24	71	-50	95	140	59	127	110	64	65	88	217	91	202	125	107	186	71	209	136	89	74	65	43	183	107	-8	67
-24	-27	58	-36	35	-7	-21	19	63	95	110	29	1211	669	568	1860	26	-68	-372	-36	39	-39	-215	7	7	180	276	92	74	51	250	47	16	8	-37	96	10	42	-73	7	-34	-49	-4	-14	-31	-103	-73	-20	-43	13
-32	12	-9	3	1	5	-48	-4	24	-19	-10	-33	-238	-162	-86	-210	-48	-77	-15	-45	-22	-30	-36	-266	21	11	4	-110	-61	-123.1	2	-19	-36	-2	-31	74	23	68	76	21	-1	-35	-22	7	-33	-19	23	51	-1	-14
23	-6	215	122	648	470	621	81	1335	89	182	139	1784	941	1201	2147	-28	91	211	394	1130	130	-42	452	418	946	1021	625	569	655	155	238	184	693	437	244	222	827	177	326	190	276	160	131	111	153	258	156	-25	781
1	49	24	58	74	16	-9	-15	15	-2	-36	-5	-21	56	-72	-20	-58	47	53	72	15	-22	-31	33	6	37	-16	12	-27	-7	10	28	2	38	11	42	17	29	21	-40	-17	88	48	-27	-6	75	25	28	1	-20
-6	-44	80	-68	-20	8	-53	-27	4	-35	-31	22	-61	14	-17	-25	-25	-60	-117	-43	-29	-24	-71	-23	-79	59	-23	-42	-33	-6	-9	-125	-19	-18	-39	9	-134	-6	33	38	-86	-28	14	34	-17	-7	8	-44	-82	-19
55	48	97	39	194	84	68	15	128	31	30	-13	914	724	697	1086	150	-69	10	207	144	30	-4	50	82	142	476	121	183	158	43	60	119	299	209	392	122	396	184	283	112	109	59	148	71	118	237	58	-24	225
361	207	258	40	222	76	182	93	194	89	101	11	661	840	855	701	181	45	121	116	182	55	231	202	236	244	476	196	138	216	-37	65	335	413	279	563	341	572	303	452	254	432	227	541	382	143	567	464	39	210
-29	-67	145	30	296	30	52	45	149	-4	-15	-79	758	566	662	800	196	-33	6	88	80	-32	59	122	92	139	592	94	398	420	4	68	198	304	333	745	223	210	140	336	91	272	30	231	176	87	305	151	98	263
88	77	301	122	569	211	147	92	556	44	-1	41	432	420	449	541	282	51	83	208	210	-1	171	374	160	240	366	346	506	632	102	262	286	333	270	647	307	654	167	101	376	325	228	331	147	348	627	291	55	323
140	96	62	73	60	39	19	-10	83	51	78	68	78	-9	126	68	69	60	83	89	98	0	116	60	120	55	163	90	62	36	64	94	133	129	121	167	100	162	92	144	191	144	193	46	63	43	84	45	46	33
65	61	83	23	169	109	136	52	401	78	74	-12	477	29	434	397	238	103	8	169	187	30	-24	234	74	167	509	93	241	199	103	60	364	243	412	719	208	629	103	234	136	252	78	146	64	148	351	123	24	162
-48	-58	3	-17	-15	-44	-1	16	9	9	2	-55	38	38	116	25	29	-1	-40	-6	-44	4	-66	-43	9	1	263	10	46	-22	16	-79	68	84	82	104	63	158	51	184	-78	92	9	34	41	27	75	46	39	0
8	59	28	-7	102	-8	18	10	35	1	9	-39	161	106	115	259	57	61	18	15	39	-7	20	37	4	-9	121	38	74	43	8	51	44	83	40	167	69	88	40	30	-56	16	-2	15	28	22	26	29	31	46
77	41	80	127	86	15	19	50	128	100	141	128	156	167	159	183	133	38	152	54	153	158	96	63	108	87	155	85	88	46	61	33	81	139	100	218	247	163	99	121	76	128	246	123	82	72	94	103	64	36
-3	-47	56	-9	157	55	20	40	24	0	-8	-5	311	276	290	282	238	0	-46	-54	62	-34	-169	22	-2	-4	103	13	116	123	23	-55	393	146	130	357	97	242	195	72	104	60	-43	134	119	58	301	25	-67	12
10	65	35	24	90	22	47	-8	23	-6	39	7	151	110	96	128	60	37	25	45	68	63	15	49	44	61	72	37	43	19	29	-16	41	69	95	135	55	235	37	53	82	81	86	80	-5	68	183	34	-19	22
-29	14	-19	-27	11	-44	-6	-19	-8	3	23	47	-22	30	-76	31	-36	-18	-31	14	-8	54	-2	-101	42	-26	32	29	-6	-8	-1	15	-28	-16	-11	-20	-31	41	27	-22	-119	-44	-24	-66	-3	15	-8	-28	-60	-22
29	101	79	27	67	52	7	14	49	5	29	-24	272	257	178	238	174	77	141	76	129	-33	125	81	113	99	97	53	72	30	44	18	7	68	47	150	104	129	71	98	65	56	76	29	-25	18	72	0	72	76
-7	-175	27	-105	-28	15	14	55	29	-20	-71	-31	-162	-183	-133	-214	-41	-94	-81	-24	76	-53	-204	-20	-233	-101	-111	-143	-57	-15	15	-55	121	-31	-47	128	98	84	32	39	-15	-85	-17	-138	-2	-22	56	60	-31	-58
-101	-67	-129	-104	-109	-69	-17	-65	-200	-31	-14	11	-297	-234	-233	-342	-261	-109	-94	-83	-197	-114	-130	-159	-94	-225	-128	-168	-105	-123	-11	-127	-135	-156	-24	-399	-153	-170	-272	-269	-343	-131	-91	-73	-142	-24	-73	-118	-94	-159
-90	-55	-3	-49	-32	-12	-45	-13	-48	-9	8	39	-2	-52	25	15	37	51	36	7	-72	5	22	-31	5	31	31	-76	-23	14	-26	-53	-48	-37	53	-37	-117	-25	-119	99	-63	-109	15	-27	-43	19	-12	-82	76	-4
-24	-31	-6	-21	-15	-13	13	22	-30	-4	-12	-10	-39	-14	2	-54	-17	-5	-19	-5	-17	9	-37	36	-10	-2	9	22	-5	-5	34	17	25	-13	6	18	21	0	31	-13	-7	-44	82	15	-3	-2	-30	-18	-2	-25
1743	433	5082	1015	6851	2900	8699	1325	6241	2003	7320	1970	13636	13060	16151	12695	10006	12022	3108	2301	7138	1705	593	4861	9908	6417	11389	7460	7825	8476	10593	5830	11717	17019	7132	10012	12472	16072	11275	8952	10434	11521	12789	9967	5465	4602	11672	10673	540	8355
-77	-182	-65	-88	-21	-11	145	48	351	21	96	-86	-170	-33	-52	-60	16	-8	-195	-38	-98	-8	-179	11	-198	-189	119	-88	-8	3	50	-90	107	114	-79	-7	130	221	55	-184	-29	-35	-94	-30	-39	31	72	-59	-4	-103
226	224	182	158	203	131	180	17	219	59	155	222	438	345	522	341	326	297	325	239	330	249	426	246	335	385	242	314	139	83	164	261	247	252	316	423	363	384	325	248	271	231	349	216	37	74	297	189	146	250
-19	17	74	69	253	62	112	20	93	-12	68	47	392	420	635	315	96	43	-17	32	92	21	63	37	85	205	382	99	212	226	72	2	80	225	151	181	160	612	154	141	170	94	158	208	76	53	242	97	38	201
-44	75	5	5	-32	-18	-55	-36	-4	-2	-159	-35	-231	-207	-22	-234	7	32	-64	-8	68	-25	100	82	100	-28	-155	75	9	13	-104	60	-123	-20	-203	-251	26	-62	17	-35	-15	-3	4	-65	-1	-23	-186	-8	40	3
95	71	11	17	42	-2	18	-6	37	-7	20	6	141	144	69	174	27	36	150	-2	52	12	-21	0	84	116	50	32	12	32	-25	13	30	25	-22	42	62	51	20	-67	27	-20	70	-27	-16	-1	-6	-4	44	22
-260	-104	-155	-98	-87	-78	-47	-42	-290	-25	-711	-523	-561	-451	-620	-418	-150	-227	-325	-147	-190	-92	-147	-657	-418	-31	-466	-107	-197	-288.2	-82	-162	-835	-766	-904	-613	-467	-463	-510	-396	-393	-460	-331	-849	-536	-476	-505	-275	-100	-331
-11	-19	7	-22	13	-20	10	-5	-6	-5	9	-8	44	46	62	60	-182	26	22	5	8	40	3	-5	-15	60	31	12	-5	11	-10	0	0	32	-9	72	27	58	8	33	-17	-30	-42	3	-8	-45	16	8	18	8
-9	109	18	-1	26	-19	41	12	-55	-7	37	74	-23	112	119	96	52	14	26	48	65	74	45	21	8	33	138	21	78	40	14	-53	33	86	134	129	80	53	17	15	20	39	106	35	8	42	31	-11	105	1
-15	10	-21	16	1	-5	8	3	-40	10	-25	6	-65	-47	-44	-95	14	8	-49	1	3	-18	-11	-20	2	-11	0	-14	-3	20	1	8	1	-25	-16	-35	-26	-2	-12	-10	18	-57	-42	28	-17	7	18	12	-5	-3
-116	-83	-37	-65	-81	-35	-23	-5	-47	-16	-66	-13	-179	-165	-186	-231	-70	-127	-109	-57	-59	-8	-113	-59	-80	-99	-68	-76	-9	-62	-41	-98	-26	-66	-32	-123	-116	-77	-21	-1	-104	-64	-141	-37	-37	-41	-44	-39	-66	-59
21	-38	18	-1	-31	-5	-27	-6	-16	-65	-16	26	-304	-267	-404	-264	28	29	14	-27	-49	57	64	-18	18	7	0	-9	-12	-93	-28	26	17	-75	-40	9	15	-91	11	-31	-45	33	-72	2	-4	-6	-47	-111	-19	17
-25	21	39	-1	16	28	3	1	-25	-23	-8	1	-370	-242	-160	-439	-29	-9	-17	-24	-51	-62	-52	33	-2	-26	-22	-9	8	-46	-8	3	-6	-22	-1	-32	-34	-68	4	-41	-18	-106	-184	12	49	10	-40	-202	10	29
-41	-84	-18	-1	9	39	26	34	3	-60	0	18	-1179	-537	-516	-1232	11	34	28	-33	-6	-60	-5	5	-7	-29	-65	52	-5	-31	-16	-10	0	7	-74	-101	12	35	25	-54	21	-5	-14	-56	-5	-17	-16	-35	-26	-35
-2	-24	24	-23	-2	27	43	18	-46	10	-2	-36	-188	39	-274	-385	-32	15	-24	-34	-12	-27	-33	-19	-5	-42	-12	-31	8	-26	-27	-2	-10	-43	-27	-48	47	-83	-19	-67	-2	54	-32	-29	2	-11	-57	3	9	-1
51	38	36	-12	54	16	45	18	37	12	241	72	-82	21	-67	38	-43	-51	42	70	22	67	14	-47	70	17	122	25	57	98.8	17	42	81	74	109	142	70	225	48	87	179	102	25	104	127	119	147	79	29	24
-47	-30	12	5	1	-6	-28	17	-42	0	-31	-28	-142	-65	-77	-99	-34	-71	32	-24	37	-51	-2	-64	-38	7	-45	22	-51	-22	-37	-34	27	-7	4	-120	-48	-11	-39	-55	-48	-47	-115	-34	5	-3	-54	-26	-65	-11
-11	14	-13	12	22	19	11	15	9	-28	16	-23	-236	-120	-158	-106	39	86	54	2	37	-4	124	11	4	28	20	50	-47	-65	25	31	13	53	1	7	16	11	-45	-30	46	102	58	-14	23	23	25	-53	-24	-12
52	81	5	10	11	10	-26	-16	8	1	0	-51	-135	-60	-72	-93	24	37	123	15	56	72	52	41	68	33	17	73	2	1	8	36	-6	-5	36	103	55	5	-16	26	9	19	26	24	3	12	-11	-17	-1	29
-157	-167	-55	-57	14	-109	-85	3	-100	-16	-13	-122	-166	-137	-148	-131	-85	-61	-136	-62	-89	-7	-192	-140	-148	-70	-139	-134	-70	-52	-117	-101	-59	-116	-33	-208	-89	-47	-61	-180	-114	-51	-108	-93	-11	-62	-21	-101	-27	-136
6	-40	14	-4	12	-3	6	16	16	-19	4	-6	-192	-78	-92	-125	15	-19	2	-63	-11	-36	-2	-32	-11	0	-22	-7	-3	-17	-6	-8	-13	-9	-12	58	-26	6	-4	-66	8	-26	79	3	-3	-43	53	-15	-21	3
43	37	25	-6	9	30	38	14	12	-2	-3	13	-15	23	-5	23	5	37	58	34	9	-35	17	-28	13	3	8	44	12	13	27	56	27	66	35	13	57	17	33	45	19	-44	-38	-16	17	54	4	33	26	23
-225	-191	-112	-127	-111	-128	-127	-16	-125	-68	-102	-133	-309	-237	-200	-254	-138	-128	-209	-114	-154	-90	-158	-127	-151	-257	-95	-116	-115	-138	-75	-74	-113	-210	-112	-58	-272	-183	-121	-117	-184	-165	-264	-105	-51	-27	-148	-105	-85	-136
-31	13	-39	8	31	17	49	-27	48	5	-30	19	-53	17	-34	52	37	-9	20	11	14	-4	29	-4	-1	13	-5	65	25	2	19	31	13	34	32	50	16	89	-10	27	30	21	12	55	-3	25	33	4	0	13
60	77	-68	19	-12	-40	-18	3	-49	16	-16	-20	-177	-111	-201	-73	3	-33	23	23	-33	-7	-4	12	57	-77	-103	48	-6	-49	-32	5	22	34	-19	-12	44	-8	-7	-60	25	7	1	-13	16	-61	10	3	-37	-64
16	23	11	-16	24	0	-31	-34	5	0	6	36	42	167	369	251	-10	-44	13	18	23	0	-1	-8	-1	-43	9	20	0	-4	23	7	3	36	-3	45	21	24	7	-24	-4	19	-5	18	-2	-16	24	-86	9	-11
-99	8	-81	24	-22	-3	-27	-43	-35	-29	-37	17	-172	-84	-50	54	27	-29	-66	32	33	13	-30	26	-115	-106	-113	22	-19	-66	14	-23	-63	10	17	-21	-15	-82	-51	39	-19	19	86	-94	-21	-30	0	-37	58	-66
1	100	-4	-29	-35	29	-12	24	43	16	34	-13	70	122	29	175	-47	-11	24	24	118	18	-35	-18	71	45	-6	48	39	13	42	10	-26	-4	55	45	92	26	49	37	88	61	103	64	-31	18	34	41	6	66
-373	-306	-256	-144	86	-140	-102	-62	-308	-32	27	-106	1467	-165	266	518	22	-265	-276	-122	-216	-109	-247	-52	-265	32	268	-131	-208	-92	-98	-234	-113	-271	-181	-312	-140	-190	-338	-247	-149	-12	-228	-201	-59	-69	-59	-10	-152	-168
-75	-60	5	12	4	-1	11	-18	83	30	94	-13	18	32	-7	153	19	-47	12	4	-13	25	-77	-8	-35	-62	-3	59	63	26	-74	36	124	-5	-23	194	20	-9	2	45	-66	112	102	-49	44	46	147	75	-2	-3
-16	-3	-20	34	126	126	104	28	1273	674	160	70	240	50	195	172	535	-3	330	245	30	-46	-19	-38	64	225	72	45	510	310	9	270	105	29	126	17	-26	-33	59	2	-15	39	52	161	7	67	-22	135	-19	98
-132	-81	-90	-119	-16	-65	-46	-24	-93	-56	-62	-53	-114	-1	-89	-176	10	-162	-208	-90	-45	-97	-168	-37	-111	-178	-100	-100	-40	-2	-34	-104	-51	4	-42	-100	-53	-13	-161	-183	-116	-47	-2	-62	-37	-29	-105	-45	-71	-45
-40	41	-8	1	10	35	-13	20	43	8	63	16	122	147	144	92	38	-7	82	23	35	5	17	-18	45	22	106	0	41	-8	2	-32	23	4	44	43	50	193	64	78	14	29	-11	48	37	39	38	36	-37	32
32	28	-13	5	37	7	23	8	35	-6	40	29	13	73	60	36	122	-3	50	7	33	15	70	41	49	46	30	8	-3	8	33	40	63	49	3	76	84	22	43	46	64	51	81	13	41	36	69	20	48	26
-36	-8	-26	-14	29	-47	-29	-12	-9	7	7	-5	-14	-24	-41	51	-271	6	-30	-2	50	28	35	11	-20	6	-20	66	-4	-9	-7	-48	5	28	-46	-35	-40	14	10	-74	-3	-13	21	-13	10	-10	-48	-19	28	-30
41	49	-40	-9	124	59	88	18	238	24	49	24	221	248	319	362	39	38	66	42	107	70	50	30	91	141	428	73	130	44	55	76	470	242	131	415	52	554	125	123	128	152	124	65	1	59	302	45	56	213
173	269	169	110	261	101	187	81	514	26	475	610	1011	808	736	710	822	288	528	227	250	157	151	971	212	225	876	120	307	891	98	277	580	834	873	460	172	216	307	270	405	173	268	261	334	254	388	209	81	301
-2	43	86	28	190	64	33	17	88	21	34	22	411	369	455	562	283	83	114	107	134	68	200	36	138	83	273	213	221	154	66	93	33	82	112	81	86	27	80	63	101	18	52	39	18	1	114	60	148	181
914	466	2955	1926	4381	4708	3169	873	7292	996	1063	897	8818	8899	11198	10114	4992	590	2456	3846	5282	815	192	5695	3973	3741	9364	6536	6384	9866	1969	2624	4654	12541	7266	9481	9967	9648	5932	6634	6920	9095	4469	7336	6541	4351	11189	6895	142	4476
834	853	889	339	520	571	757	103	1906	112	218	324	1865	1843	1598	2231	2475	764	1096	1431	981	462	1511	1196	1021	1340	1426	1668	832	1424	918	451	476	1443	1402	5186	456	3489	937	486	707	738	570	927	286	385	934	422	275	1462
5	86	37	24	14	92	61	23	414	3478	2282	1480	15188	7446	10688	17314	529	75	106	337	86	8	99	521	172	701	1475	1069	387	1112	2036	1453	35	29	160	37	30	30	21	25	56	10	249	31	29	17	92	49	74	117
29	40	14	29	80	35	17	7	69	2	8	32	220	48	276	254	90	23	16	-14	40	-60	80	28	59	45	105	63	56	72	25	32	76	77	77	476	82	396	37	118	7	190	52	22	27	35	221	49	16	51
19	-25	28	1	9	11	21	7	401	1	62	49	1219	1315	1367	956	185	12	11	53	91	9	-26	72	21	41	121	33	35	33	31	1	62	56	108	138	59	58	55	-15	-13	-14	97	22	-17	25	42	-5	-23	66
-236	-173	18	-76	-60	-49	-26	2	-14	-16	-51	-44	-192	-246	-192	-244	238	258	-185	22	-91	-85	-264	-102	-124	-29	8	-135	-22	-4	-18	-180	-6	-59	4	-122	-189	115	-16	-99	-148	-30	-99	-67	-80	-52	-70	-146	-18	-103
152	206	372	135	485	237	179	55	859	65	121	55	2080	1350	1777	2045	961	186	189	243	384	26	259	805	278	606	985	404	477	613	185	105	284	811	565	1649	265	1306	321	538	248	332	198	315	118	301	708	208	101	930
263	323	185	208	271	115	195	50	281	49	98	191	250	346	358	470	332	165	326	144	238	178	488	71	299	195	108	379	203	171	147	146	53	313	326	436	339	256	227	192	238	110	200	261	114	80	333	158	239	135
-282	-390	-52	-322	220	-113	-19	39	198	-89	-212	-130	132	275	320	-14	-139	-413	-642	-96	-162	-325	-616	-249	-280	-6	1066	-272	-67	9	-32	-351	514	374	389	524	-142	518	76	144	-255	325	-248	250	410	123	246	281	-232	35
72	-21	84	31	307	101	66	40	218	3	40	-10	973	821	1050	1283	240	10	7	101	115	7	53	135	62	184	437	62	232	232	66	27	209	209	189	455	3	350	124	36	117	93	-23	96	28	53	85	47	33	350
-78	-48	41	-82	-27	-7	38	14	59	-2	20	-287	42	-10	6	127	45	-48	-158	-27	-13	-139	22	-11	38	-53	16	57	27	0	-5	-28	-53	11	22	-32	22	13	-107	-33	13	-52	-183	15	-40	16	-37	38	-33	45
-20	-2	117	79	254	144	107	39	199	39	51	18	377	371	570	943	273	103	95	110	200	35	228	202	131	195	625	197	434	347	149	107	263	443	132	570	103	444	204	11	167	182	121	289	22	76	388	71	43	299
-52	-83	-35	-60	142	-55	26	-4	0	-8	-18	26	-198	-126	-146	-120	-53	-22	1	-59	-14	-45	-17	-78	-87	-108	-65	-111	-42	-66	-51	-13	93	-4	-3	34	90	302	-85	-79	-32	-41	53	-3	-24	17	150	-30	42	-70
-11	7	14	31	105	59	-13	31	20	16	49	23	358	228	778	597	49	14	41	-21	-27	15	-20	-3	7	22	63	44	21	25	-1	28	116	302	213	97	75	158	72	77	30	49	60	151	45	102	118	97	39	97
-14	-7	-6	-13	23	10	23	21	44	0	11	42	-24	-2	70	7	71	-10	-17	26	32	25	-10	-22	14	-12	27	14	7	7	3	3	20	44	4	-1	43	76	-1	-30	40	-21	-84	-1	-5	16	18	234	35	51
30	-18	361	203	594	303	147	61	1527	52	117	34	1376	903	1462	1736	688	90	182	313	268	64	57	653	492	414	703	290	308	285	285	166	10	145	815	336	113	296	37	229	224	132	122	292	-15	9	72	71	19	1033
-5	62	-74	44	71	11	19	15	66	-16	1	61	-153	-135	-68	-201	76	26	21	14	-63	-13	57	49	63	46	70	56	77	-40	45	19	14	83	13	19	104	107	15	-6	-45	-14	-131	14	-2	-8	101	-26	27	61
19	29	154	43	90	95	34	11	68	12	29	47	81	191	119	198	305	58	22	31	101	34	-9	46	156	253	195	101	413	353	43	35	141	423	121	366	169	216	168	456	164	205	23	128	90	53	237	56	66	943
-38	-25	1	10	71	63	11	24	121	15	223	297	112	115	241	19	169	119	329	25	-34	-12	-40	333	120	68	192	2	91	254.7	-1	72	185	346	62	193	168	90	197	125	75	172	153	267	214	122	124	225	64	56
-5	18	11	22	14	16	16	35	30	68	21	-14	37	21	6	70	57	13	-4	18	36	-24	46	50	-25	72	2	3	21	10	22	27	9	59	49	-9	71	12	37	7	42	32	76	14	1	-2	55	26	1	10
-64	24	-64	-63	-51	17	-1	-10	-78	-30	25	12	-173	-152	-177	-417	-232	-202	-32	-36	-103	-60	-60	-85	-124	-91	31	-65	-118	-34	31	-122	-86	8	-26	-133	-104	41	-4	-10	151	56	-149	3	31	-30	-29	-1	-103	-9
171	255	90	106	200	101	143	-14	162	39	-119	-11	-27	-207	-76	253	95	191	288	98	268	127	362	146	288	78	337	211	187	135	97	123	61	220	109	-71	76	206	63	112	-30	-12	79	205	49	140	76	52	-22	169
16	113	38	38	92	55	30	-6	61	18	73	45	286	175	205	301	181	82	8	52	59	8	120	60	40	111	37	74	55	40	40	55	93	98	45	142	119	202	111	20	129	39	109	130	38	19	129	23	93	113
22	73	152	33	176	57	14	36	173	32	107	51	649	530	1068	668	-113	70	9	86	188	71	23	55	188	306	608	172	407	301	90	96	284	484	308	700	338	915	434	168	93	275	114	333	111	222	583	140	13	268
-68	-105	65	-110	53	-97	-41	-59	94	-38	-126	15	52	-34	65	3	217	175	-206	26	81	-10	-25	35	-175	-91	7	-114	-1	30	-21	-7	-18	-17	55	-159	-100	-137	40	4	41	-52	-143	-10	54	-14	-87	39	18	-30
-3	6	-8	-10	31	-20	-27	2	-10	-11	-235	-2	11	-4	-52	-15	-15	-6	7	-15	-36	12	-24	-11	-30	8	7	-26	-5	-17	-10	7	-11	-21	4	31	-30	-13	-9	-26	-13	9	-7	-10	0	-44	-4	-41	16	-19
20	8	45	4	124	31	36	-7	39	3	12	17	218	216	231	260	68	-11	-36	-13	35	21	9	15	42	140	298	26	126	77	34	6	75	77	100	161	28	195	37	65	61	91	16	45	-8	24	123	-6	-9	73
-11	-12	21	5	33	20	-12	2	13	1	-7	46	21	37	29	33	5	-4	-4	11	23	4	30	4	18	7	-5	-19	19	48	2	20	-9	-14	28	-53	-20	-21	16	15	-3	29	19	28	-4	13	23	8	27	12
32	82	44	18	15	18	41	-7	34	5	28	-6	218	134	184	162	34	53	114	38	52	31	15	56	59	16	22	48	47	64	68	30	29	67	-4	18	24	51	45	-7	30	104	267	-23	60	26	1	58	3	19
-32	11	41	-11	238	40	32	14	142	17	10	-5	513	130	536	838	218	39	39	34	15	-10	-33	123	-25	84	255	52	183	129	12	19	34	97	47	54	51	227	-7	20	34	-49	-3	23	61	64	206	-25	0	212
-25	26	-13	-3	26	20	-13	-9	23	-1	12	5	11	28	98	61	41	-2	10	20	-8	-2	6	34	-1	5	14	18	8	11	13	-17	16	-10	20	13	52	13	23	27	-12	10	-13	-13	5	2	9	-18	-5	20
96	228	184	134	267	164	264	27	345	45	-7	76	581	519	499	895	263	60	292	143	254	28	430	108	170	480	569	364	412	430	184	171	216	534	481	606	230	618	293	297	229	244	287	345	137	252	446	287	99	383
-143	45	-72	-35	-176	54	-87	-41	-26	-38	-210	-1734	12	-103	-163	-11	7	18	-110	-120	-178	-72	25	-206	-61	-91	-128	-272	-56	-28	-15	-253	-27	-420	-48	-163	-247	-120	-191	-45	-138	2	-177	-235	-51	-103	-104	-132	137	40
21	77	46	23	111	34	56	6	123	15	70	0	214	189	121	351	144	-4	-93	103	60	-25	116	140	30	63	165	183	90	125	92	-7	-4	14	94	-21	-16	158	11	-24	-20	-29	-24	37	-19	-18	41	19	132	69
16	54	216	86	640	104	79	33	95	9	35	54	150	138	271	321	18	67	5	40	66	56	34	49	57	64	54	76	46	13	32	3	-9	48	15	-3	61	20	-15	49	27	11	2	31	29	27	18	7	67	39
0	61	33	36	17	38	106	26	50	0	290	222	863	891	881	653	25	24	0	8	-3	19	37	40	57	261	439	88	11	9	6	32	30	72	134	69	40	278	58	74	97	34	175	28	26	141	223	38	19	25
-4	-31	15	-8	6	8	10	21	16	10	5	-3	8	30	12	-11	8	30	31	8	28	49	24	42	-17	16	26	26	17	7	25	21	-8	20	-28	24	22	40	17	105	10	70	32	18	-4	24	15	5	12	75
46	22	41	15	29	43	44	-4	74	18	17	65	90	58	130	108	32	-19	99	38	86	102	29	58	31	129	74	40	81	42	15	9	53	71	63	206	113	345	108	25	61	-35	40	83	45	44	74	56	43	56
211	257	119	126	406	119	139	76	405	142	277	188	142	247	170	346	403	174	85	177	250	312	295	788	415	286	639	340	537	185	272	153	138	192	180	120	128	252	75	96	374	119	402	153	29	104	289	61	164	45
-15	38	-17	-7	16	-15	-4	-21	-29	9	3	42	-88	-70	-81	-126	-5	-5	1	24	-4	4	-8	-29	29	25	0	28	12	-10	-1	-3	20	55	18	3	7	25	-12	-22	19	-67	34	-14	-18	1	-16	7	32	-27
-5	39	-6	-21	-7	-77	16	2	-10	-21	-11	22	140	-18	8	7	8	-3	-24	6	-25	-32	-25	12	3	-3	-29	10	-2	-9	9	-7	-2	5	34	-11	19	34	-13	16	-1	-32	-29	2	-23	-5	-18	30	6	-36
25	54	84	19	484	205	122	64	551	56	189	165	1096	733	865	1435	244	-28	16	171	208	44	18	128	126	321	507	149	276	223	149	76	425	335	368	483	170	527	189	23	255	196	230	255	140	176	578	118	80	379
7	-80	4	-63	-52	-41	2	14	-27	-6	26	1	22	-126	-100	11	-45	-35	28	-12	-64	-36	-117	-86	-88	-161	-85	-49	24	0	74	-22	69	88	137	-92	1	-55	12	-90	-132	22	17	66	64	-5	-54	-51	-57	-26
-137	-98	702	531	1081	560	850	158	2008	91	578	436	5912	2947	7076	6702	2182	130	165	779	1313	339	-221	949	640	1225	2023	913	2666	1903	251	257	647	406	588	205	211	1223	50	262	180	368	-11	85	130	146	253	46	-30	1914
64	82	-2	31	36	17	23	32	24	0	30	57	88	60	-17	86	9	52	73	13	66	10	73	20	116	39	93	66	52	7	31	92	66	54	18	-3	60	38	44	66	98	24	213	15	27	68	30	38	73	36
4	27	-5	3	6	1	22	-31	11	-18	-6	47	-24	0	-64	-8	35	4	53	-5	-34	-10	7	38	21	10	-3	16	-8	-11	25	-9	-21	79	25	83	15	94	2	57	-24	-17	-8	22	-40	57	60	42	-11	-4
68	42	-4	41	39	2	1	23	26	17	29	1	14	37	5	12	1	52	72	26	37	38	28	36	39	69	41	54	24	0	51	58	32	11	32	67	37	56	36	42	13	35	30	22	25	28	18	35	20	10
-15	-34	346	228	1376	518	415	147	1424	64	249	98	2939	2276	2332	4194	1023	37	140	874	530	197	-64	501	218	648	2609	401	812	1070	394	531	503	735	747	1002	224	1268	334	241	299	373	134	202	99	118	695	94	-21	1125
-82	11	-75	-68	-24	-8	-55	-31	-94	-32	-21	-65	88	-155	-100	-250	-42	65	52	-17	-7	-62	-111	-38	-112	-43	-49	-36	-23	-54	-3	-107	-46	-49	-24	-101	-5	-52	-45	-109	-3	-25	-112	-49	-4	-2	-43	-83	8	-43
-9	14	8	10	26	-16	1	3	4	-27	11	6	12	-30	-13	14	371	26	-13	22	17	-15	3	5	12	1	0	14	14	-14	-16	-7	49	27	47	37	21	37	-19	-32	-4	-23	-4	11	7	-37	-30	4	33	28
47	72	74	19	554	140	95	36	242	-17	-13	14	495	606	717	874	-83	-7	3	120	127	14	26	267	103	181	826	80	227	207	77	135	-16	153	62	-2	39	89	-12	29	-25	-63	-2	37	2	11	16	42	12	165
60	25	68	43	51	39	69	7	67	17	57	19	63	65	34	31	11	114	142	4	43	41	51	32	59	66	41	47	19	17	51	43	42	94	51	54	62	50	42	52	103	-8	75	23	24	80	76	61	27	20
8	78	-14	12	0	11	31	38	49	21	119	13	-51	-45	-94	-63	33	0	59	19	45	6	29	3	24	38	-1	61	27	-22	13	34	21	28	38	137	67	26	-3	45	39	63	39	70	41	34	-14	33	2	-5
1	-10	6	6	9	8	-25	127	110	32	34	1	254	-13	252	142	29	-41	-9	9	2	24	2	22	21	57	815	-29	56	277	20	4	47	126	55	111	62	221	141	43	23	-19	-18	35	-46	16	50	-3	2	27
3	42	93	55	37	48	25	2	94	22	15	31	176	104	141	211	65	122	179	63	32	-39	60	82	4	125	14	212	14	33	-3	77	30	57	-19	-108	-78	-21	4	-15	-58	-69	41	-77	-8	9	-57	-32	77	0
109	38	81	49	166	22	70	5	109	15	19	-16	284	296	337	246	44	43	5	3	17	54	140	3	115	92	178	60	48	21	60	46	59	175	54	270	183	228	84	10	89	27	104	199	76	99	97	90	40	138
-49	-116	-90	-7	-6	-49	-72	-2	-94	-35	-173	124	-361	-108	-466	-224	-47	-137	-82	-64	-61	19	-7	-160	-84	-24	38	-243	-53	-132	-35	-67	-227	-89	-77	-139	-171	-183	-53	-100	-95	-96	-155	-66	-79	-14	-50	-70	-177	-169
28	-208	47	-112	-11	76	-95	-25	-313	67	160	1	-300	111	-200	-156	-150	-156	237	-154	131	49	-237	-300	-136	-225	-245	-362	-22	-72	181	30	161	242	-127	-135	53	-79	67	131	303	60	241	217	81	95	155	3	-81	-197
3	-62	44	3	132	18	17	8	-54	14	4	66	176	103	49	211	81	112	-1	-3	43	-9	40	-62	43	57	54	64	62	39	16	79	22	109	13	52	76	25	48	13	47	-2	-15	20	3	28	33	-24	117	58
3	21	9	3	39	25	-15	9	16	15	49	18	128	136	67	175	70	46	-35	-42	19	30	-11	35	10	-12	12	20	22	9	19	-22	32	59	35	27	45	83	59	-6	34	-24	-37	1	-8	-22	64	-5	36	43
-17	18	-2	17	25	51	-31	71	4	8	-3	35	29	29	26	20	5	46	-24	-36	20	20	-6	36	-10	33	-3	30	17	11	13	14	11	10	9	21	40	14	13	-17	-42	6	39	9	30	4	22	18	-7	9
-21	-16	35	45	266	50	61	32	137	23	28	31	701	446	687	925	44	-11	16	9	104	40	51	163	87	102	453	93	114	215	34	47	-24	25	69	112	21	149	17	-6	55	80	-12	22	24	114	76	59	46	272
-57	-27	-21	17	-9	8	-11	3	-15	2	-49	45	-99	-110	-35	-91	-28	16	-18	6	-4	-22	21	43	17	19	-11	4	-10	-6	-12	8	12	2	-2	8	59	-29	-15	-1	-49	-11	-41	2	-34	-19	-11	-61	-1	7
-22	9	-13	4	49	35	-6	30	163	-4	9	-22	99	59	109	222	107	26	10	20	52	15	-2	68	-4	6	64	21	22	49	8	1	37	1	12	368	104	231	53	32	38	84	113	161	86	11	405	32	-21	-6
30	51	234	112	514	387	251	31	892	29	94	38	1648	1082	1303	2192	658	128	101	155	829	70	40	566	175	356	1219	685	307	1171	94	130	271	589	405	1080	325	951	302	378	205	305	134	355	172	216	683	259	16	400
76	86	371	206	895	91	443	91	241	59	131	71	1882	1561	2244	2423	525	135	48	132	340	226	40	352	240	607	1335	406	557	873	150	154	634	480	389	1158	149	1141	446	464	309	210	239	164	87	111	470	66	83	304
-17	29	47	-8	90	73	44	-4	185	15	57	-24	424	278	428	385	80	4	25	37	83	30	19	83	106	149	254	88	156	91	39	18	89	247	133	346	128	343	97	257	68	67	29	173	75	42	119	105	-7	121
77	35	39	24	14	45	8	28	13	21	49	-4	9	38	15	39	11	5	51	27	65	107	120	1	60	11	20	108	46	49	26	44	4	107	32	95	46	51	80	19	123	74	168	58	39	55	119	54	41	37
-37	-31	-15	0	-24	-34	-24	13	-35	-10	-52	13	-50	-1	-26	-69	1	-61	-58	-33	-25	-25	-122	-17	-9	-28	-34	-37	-33	-18	6	-23	-35	-5	6	-99	-21	-26	-22	-21	-78	-114	-34	-25	-8	-21	-82	1	-4	-38
42	11	15	23	-14	17	-14	-3	5	-2	-15	14	140	191	84	137	33	22	13	11	32	33	0	43	25	23	80	31	49	53	-3	14	1	67	7	-46	51	31	6	-8	21	11	0	20	17	15	22	22	27	19
1	-16	40	10	166	43	83	29	156	-6	28	-17	685	402	837	710	155	33	12	17	56	71	-14	86	8	88	271	64	122	128	42	27	67	71	54	31	5	129	62	-14	50	69	38	10	24	69	58	3	-26	102
138	295	997	165	2169	1207	860	129	2821	77	276	153	918	366	2359	1332	1604	314	756	754	1987	429	410	1029	587	1567	1932	1086	769	956	451	295	4326	8667	5658	14134	4695	9011	6060	4301	3488	5972	2703	4720	2748	2723	8861	4443	189	1240
7	77	-21	22	8	-35	53	4	24	-2	-50	52	-24	28	-3	45	43	27	20	53	30	10	75	76	20	54	2	29	26	-2	-3	4	-21	-26	70	10	-24	15	-85	-15	24	45	42	-13	-66	25	37	-27	16	-28
169	187	123	133	103	80	22	52	253	133	760	477	778	700	970	575	497	472	512	130	170	178	105	991	111	93	224	123	123	522.7	4	319	559	769	647	427	231	444	594	437	245	264	331	965	579	466	533	446	82	249
-336	-203	3	-6	-36	20	47	294	283	9	-211	-238	352	111	530	448	131	-53	-25	45	159	-180	-385	64	483	301	276	569	1712	2216	98	-30	141	229	161	66	458	205	216	363	351	102	199	5	85	30	146	69	-72	172
77	142	30	-6	23	-22	36	-12	40	-62	-53	62	179	160	196	126	130	-50	-44	33	-32	-14	-52	30	177	178	166	26	61	35	35	3	-25	46	32	114	-159	-15	-4	22	76	-135	-104	57	-31	78	22	-9	15	38
-146	-130	-28	-69	-71	-123	-17	-16	-65	-21	-124	-62	-199	-246	-197	-275	-336	-124	-98	-42	-85	-46	-116	-41	-160	-55	-70	-105	-84	-72	-36	-144	-99	-120	-23	-169	-160	-23	-67	-85	-186	-16	-236	210	7	-17	-118	-76	-68	-162
119	104	237	64	648	399	675	87	805	159	100	116	1043	1040	1165	1600	219	107	126	366	727	97	54	343	406	660	1365	420	861	674	215	184	391	651	405	664	209	1228	263	329	265	383	243	237	141	182	543	236	60	722
-5	-53	44	-15	-1	26	14	-6	43	-16	14	-40	63	63	30	172	86	-22	-3	21	69	-8	-35	28	5	42	213	4	21	80	-1	47	-5	54	91	92	21	100	46	85	1	15	-1	15	35	54	59	9	-10	53
-152	-71	-44	13	28	-14	16	11	-19	-20	29	-60	64	31	83	193	-5	-29	-65	6	-11	1	-119	1	14	23	84	21	-15	-19	-5	-34	-17	-19	20	-17	-82	28	-17	47	-8	-44	-151	-19	28	12	-33	-40	8	18
-51	-39	186	41	561	235	84	53	1020	59	233	62	3319	1837	3283	3048	388	-35	-6	136	276	180	-64	595	194	547	597	613	533	625	112	101	236	208	294	418	275	651	30	199	193	290	153	100	75	132	291	132	-63	894
-66	-15	-10	-9	58	44	23	16	-2	25	41	-44	19	-50	33	14	90	33	-14	8	9	-50	6	-25	-10	31	-1	35	22	48	40	23	29	2	5	77	-3	59	26	12	28	-2	-36	43	15	-27	9	-34	9	16
30	52	26	25	-1	12	17	15	-4	20	23	5	71	72	37	32	-5	22	46	1	-4	1	-21	-2	-1	-10	18	13	-4	17	12	-8	11	16	3	29	18	50	29	79	18	97	93	29	-4	-16	27	29	14	34
-53	22	325	161	476	264	270	69	663	44	96	222	1425	105	1406	1562	295	37	-64	256	154	86	-31	258	128	392	800	312	331	456	209	203	339	629	559	1305	240	1078	435	67	365	213	364	508	109	200	924	178	-70	470
-7	49	103	90	244	116	83	26	318	34	96	84	344	324	455	502	98	30	104	208	128	119	53	217	130	220	328	236	246	264	73	77	132	205	233	288	130	313	48	152	87	84	133	191	65	97	186	122	93	217
-50	-71	39	17	-26	-13	-19	-6	-61	-18	-22	29	-109	-135	-74	-92	-15	-46	-42	-32	-26	55	14	16	-51	-37	3	-4	-9	-12	-27	-38	-27	-14	9	-49	25	3	-4	79	1	-20	-29	0	0	0	50	-38	-36	-12
-27	-24	-6	-12	-1	-36	-25	-25	-2	10	24	17	-80	-61	-64	-54	-27	-11	34	-31	-20	50	-47	29	-9	-8	8	-63	-3	7	7	-32	-11	21	-11	-67	-21	42	35	7	-14	67	-64	-14	1	18	-37	-50	7	-8
-36	65	-4	24	-7	2	30	-3	6	-5	44	30	-19	-91	-19	-79	36	15	12	0	18	51	-20	8	2	19	14	-6	5	22	13	18	24	29	-12	57	34	22	14	59	26	17	15	10	44	-5	68	-25	1	30
-98	40	-60	-56	-74	-81	-76	-26	-55	-16	-43	-27	-73	-148	-57	-116	-93	-27	-102	-46	-31	-61	-152	-155	-98	-120	-87	-140	-56	-75	-51	-68	-92	-187	-68	-119	-74	-125	-282	-91	-200	-41	-125	-100	-92	-66	-81	-86	-74	-32
-67	5	-88	-19	-41	20	-90	-10	-93	-6	-6	-16	-113	-113	-91	-61	-39	-14	17	-83	-52	-65	-64	-78	-44	-100	-45	-85	-52	-48	22	-129	-38	-111	-31	-89	13	-53	-71	-2	-29	-31	-96	40	48	-22	-70	-38	8	-90
-5	-2	-7	19	-13	-4	10	-4	-25	-6	20	-33	-12	-46	-28	-73	12	50	6	-9	18	-31	66	-16	-5	5	4	11	-9	-16	0	10	-2	25	8	23	-2	39	11	42	-5	-27	3	-17	-7	-5	4	14	4	0
53	20	39	55	321	126	29	57	49	17	32	-2	144	347	117	571	72	51	78	34	47	8	78	59	61	57	43	52	27	34	26	55	391	164	99	241	100	1264	128	45	115	93	66	57	238	49	111	136	21	29
-8	0	-3	-7	-19	-8	-10	-4	18	6	-1	43	35	7	43	16	-61	11	0	-42	21	68	-24	35	96	39	5	26	15	322	28	16	25	1	7	-85	2	-20	-5	-4	-15	-58	-6	12	6	-8	-18	-21	17	-7
-6	56	32	19	9	-21	31	-19	37	10	5	-14	164	115	226	111	72	7	1	17	27	17	71	2	44	43	50	-3	-7	1	-40	-2	-13	64	86	-13	66	-19	19	64	3	-75	3	-34	25	19	35	-25	31	-16
-100	-87	14	16	10	47	-21	0	-24	-22	-40	-8	-65	-110	51	-130	170	27	-39	36	82	-78	-102	107	-67	69	-73	-10	3	51	-32	-48	-31	99	405	463	416	84	379	21	80	-41	-37	-2	-27	-47	-24	26	-44	-9
46	23	154	39	484	149	63	50	338	52	141	21	733	565	776	1230	212	35	60	78	272	69	28	203	150	394	403	235	434	264	79	73	481	518	421	1004	343	1132	425	436	264	382	257	142	129	163	844	165	-21	310
-57	-4	0	5	20	-2	-11	11	19	-2	1	-34	-6	-50	-60	-34	-1	10	2	19	-29	31	10	-4	-1	17	-3	-2	9	-9	-5	-39	25	-3	7	7	-17	5	-38	-11	-8	-29	-42	15	45	8	21	-17	5	-2
-18	2	-9	-2	-25	-9	4	14	-7	-1	-31	-8	39	-4	16	11	20	-29	-40	7	-31	10	-29	-7	-11	-5	-31	-40	-7	-3	-8	-5	-14	52	-12	-4	-16	-44	-30	24	12	9	-7	6	-3	23	-53	5	-22	-24
38	3	-48	8	59	-52	-1	14	-5	5	60	2	15	-71	167	-59	63	21	6	14	22	34	-12	9	5	50	15	24	14	7	-15	14	29	69	-17	0	32	-9	21	-73	-49	12	-39	-3	139	13	4	-13	-22	-14
110	34	55	50	13	119	136	33	486	7	23	-15	-145	-158	51	120	382	269	115	315	722	23	218	388	12	269	138	153	120	62	96	73	309	546	432	194	99	600	185	225	111	142	102	182	24	34	147	53	52	257
165	144	42	91	-7	12	22	1	32	26	91	27	34	122	71	57	-6	27	130	70	60	144	136	78	142	142	59	70	32	25	10	42	51	119	66	157	112	116	35	120	173	28	234	91	0	64	18	45	-9	75
12	26	45	2	48	-7	23	2	-5	-46	15	-13	118	155	138	295	51	1	76	-16	37	5	-22	-4	3	15	34	2	21	24	37	-3	8	21	11	79	74	2	17	69	47	17	36	52	31	19	24	-3	-3	42
79	107	107	68	416	188	231	21	238	35	178	61	801	389	468	850	127	92	78	230	184	48	161	67	153	150	227	103	182	169	51	60	660	526	276	814	175	435	589	272	504	333	252	287	123	125	418	98	39	214
23	40	35	47	66	41	46	15	54	25	48	1	168	146	183	245	28	49	7	15	119	24	142	43	71	80	82	109	96	79	51	82	46	98	105	95	88	8	97	118	44	39	-26	55	64	-8	28	36	37	75
32	57	26	36	44	25	10	8	15	18	28	9	104	92	28	109	37	47	55	23	51	35	94	16	78	58	86	55	41	23	56	55	33	45	51	52	28	-23	48	63	89	48	-8	25	21	-4	63	37	9	39
31	26	0	25	27	25	25	-1	38	12	8	26	85	109	93	185	65	65	65	52	82	-5	42	41	85	73	82	53	113	18	15	34	42	37	39	71	58	25	53	53	36	80	41	5	19	49	-5	-2	27	42
186	144	-6	43	97	56	104	-10	67	62	-1	30	288	375	152	264	84	47	121	45	-21	14	78	58	180	18	128	6	142	120	47	160	73	60	181	-243	163	137	70	74	107	126	89	122	33	96	152	51	51	145
-124	-76	-152	-48	-47	-50	-108	30	-103	-35	-115	-82	-18	-162	-128	-183	-136	-79	-169	-5	-274	-114	-23	-180	-127	-177	-83	-43	-109	-100	-9	-41	-78	-74	-110	-142	-111	-77	-55	-63	3	-86	-166	-101	0	-15	-31	-63	72	-79
49	114	56	40	-78	108	10	-5	34	46	71	-12	13	-12	19	22	-19	68	-2	11	-34	16	53	110	11	174	25	-5	30	3	80	-15	88	47	107	127	148	23	75	-47	121	138	295	108	60	-6	133	41	-20	22
27	39	28	12	39	3	-24	-7	10	-1	-4	9	18	-4	-27	14	0	30	7	20	24	9	49	7	33	9	-1	6	20	11	36	-8	19	-17	-17	72	38	10	-3	21	25	-12	18	17	24	26	27	2	12	29
23	-15	40	38	24	16	6	-9	16	-11	11	30	82	6	-6	52	29	36	17	59	33	14	54	-2	15	27	13	28	4	1	-1	3	59	42	20	-41	45	45	-9	14	37	106	-32	-7	8	-5	19	28	39	8
32	-1	-8	34	9	-2	-27	7	20	-12	19	-6	17	23	-88	-39	13	61	35	12	12	1	51	-2	54	46	-11	124	8	19	12	7	-14	-60	-14	-69	-17	8	-4	16	14	-11	-8	22	0	37	11	6	25	1
-67	-119	-72	21	0	-75	-152	-11	68	-34	-38	-148	195	107	109	129	89	31	218	45	-104	71	44	42	89	64	29	79	66	-78	-39	-5	-71	-144	26	140	-19	149	-100	-128	-138	-73	34	-65	-15	9	-122	-50	42	-15
-33	-146	-95	-26	-62	-35	-89	16	-62	2	28	-34	-67	-299	-220	-290	-3	-33	-242	-86	-10	102	-230	-28	-14	3	-80	-72	-21	-69	-6	-148	-90	-101	11	-45	0	-32	-20	-147	-67	103	-195	51	-44	-56	-113	16	-43	-156
-34	38	103	49	153	80	88	29	264	39	75	2	616	390	411	497	188	121	61	155	133	62	43	161	157	189	370	226	223	177	64	43	31	-4	108	72	82	123	36	55	42	3	133	33	40	13	74	86	95	215
88	28	64	46	339	61	171	40	205	50	86	24	713	619	621	894	342	-6	134	107	172	87	51	318	46	156	650	95	99	48	63	83	93	70	123	118	126	167	61	92	115	46	116	48	63	63	254	43	17	165
6	-12	5	18	-15	-15	11	-10	-17	2	-9	19	43	17	36	24	-8	4	26	7	36	19	28	25	25	-10	10	-17	-3	15	1	-25	5	-10	-3	27	41	13	-16	-7	9	67	4	-15	29	29	4	30	-4	7
-201	-244	-137	-169	-149	-122	-154	-64	-156	-61	-110	-81	-237	-284	-240	-326	-160	-158	-427	-177	-217	-114	-225	-191	-205	-255	-210	-301	-128	-133	-113	-182	-92	-258	-111	-419	-226	-224	-193	-242	-279	-129	-128	-169	-120	-107	-162	-105	-102	-176
-11	-24	-28	21	11	-8	-2	-14	13	-4	13	-14	26	-25	21	-5	-68	-50	-17	11	9	-21	27	20	35	39	19	-17	4	-8	-15	-5	-29	33	-2	-13	-6	-43	60	-13	-28	9	-25	-20	-38	-32	-26	-32	17	9
-11	40	31	74	63	37	4	4	248	39	77	-6	-22	-18	21	3	46	99	65	70	44	90	272	20	47	53	20	38	10	54	27	-7	223	167	127	726	209	91	139	318	45	320	154	163	35	330	87	446	67	26
10	13	20	-18	4	56	41	32	367	8	20	21	99	108	97	99	42	34	74	32	12	50	56	-5	0	-2	36	31	39	33	-8	26	29	88	24	6	50	43	88	-21	36	-8	60	7	-8	-9	10	33	43	30
32	72	79	153	525	47	193	112	655	162	187	87	1318	905	1318	2021	1100	347	3	403	24	82	120	547	150	431	1021	332	510	499	391	255	38	274	220	-158	-117	145	-86	-75	354	33	357	-25	-15	-36	30	-22	4	154
38	104	56	50	111	51	40	-7	2	49	82	4	399	428	261	398	111	95	97	70	101	54	137	53	148	155	88	29	40	32	51	31	50	-7	16	38	63	71	9	-8	89	54	71	50	21	18	52	50	22	120
-34	-39	-31	-88	-39	-1	-49	-4	-175	-25	-179	-163	-252	-160	-478	-107	-157	-213	-108	-47	-151	-79	-16	-487	-114	-53	-56	-134	-35	-114.5	-41	-121	-294	-300	-318	-249	-178	-109	-204	-160	-41	-144	-66	-445	-61	-246	-149	-78	8	-164
-51	-20	119	70	281	176	93	51	326	36	85	39	798	670	880	962	202	1	81	77	233	26	10	149	345	359	852	155	512	264	126	58	282	658	269	1072	340	649	380	752	165	266	224	296	145	163	410	146	-9	472
426	186	475	369	1582	524	592	125	534	52	313	280	1840	2696	2101	3293	829	503	356	413	732	251	460	605	609	388	846	360	784	1101	416	165	464	827	342	1205	636	892	661	308	652	617	310	591	253	367	901	391	295	2433
17	4	26	-8	32	37	-27	25	-17	10	16	-3	13	-10	26	19	24	-18	7	-2	35	5	13	-2	16	28	-1	-19	-13	-1	-6	28	7	35	-6	29	-49	-31	-27	-20	17	10	-28	25	0	-4	-28	6	66	1
-4	9	30	16	217	27	-35	-4	340	24	932	1287	1476	1114	1897	1228	147	24	60	54	21	13	30	182	75	88	679	22	760	783.1	28	49	258	880	690	195	60	207	211	266	29	244	110	26	420	491	477	173	22	129
-25	26	-61	-6	20	-9	-42	-3	147	26	-33	6	132	101	145	47	88	17	52	23	24	16	-70	96	8	-11	100	-13	18	44.3	4	5	16	55	107	26	-68	34	0	42	-20	66	-4	-55	94	63	37	-107	-39	-9
490	315	107	242	208	158	128	60	432	194	1187	1145	532	575	610	453	453	411	757	196	385	355	256	1012	669	185	433	157	231	635.3	137	444	889	835	1397	776	843	741	794	486	819	723	679	1188	591	830	837	692	198	415
-5	34	15	43	170	46	39	-9	79	25	-2	23	48	38	10	41	145	36	41	24	33	-4	48	-29	7	62	21	44	13	18	20	34	30	20	16	-12	42	7	52	64	41	82	56	47	27	29	152	34	20	5
-53	-36	-1	-34	-10	-10	-27	1	-67	-12	-80	-30	-53	-45	-77	6	-28	-65	-78	-21	-54	-21	-17	-24	-57	-20	-98	-4	-51	-51	-14	-34	-32	-44	-11	-130	-25	8	10	-39	-8	-20	-26	-3	-25	-14	19	4	-30	-41
20	-8	11	28	-6	-4	50	1	-10	-7	-325	19	114	76	108	158	37	7	5	23	52	-42	42	-7	24	15	36	56	-5	25	39	17	43	-1	7	70	33	92	-15	32	7	53	17	29	6	42	29	60	-23	25
28	33	31	21	-8	12	-5	-1	-8	-2	5	21	71	72	35	104	35	20	-28	-3	20	-39	-12	39	18	2	12	3	12	18	7	-2	-34	-26	17	-74	14	22	-25	-9	29	11	-2	14	-12	-23	40	41	-14	14
-6	15	32	-20	167	10	39	-29	66	0	8	7	45	203	14	155	35	6	16	37	44	-31	-31	40	-9	6	150	57	150	-8	21	20	28	13	-8	226	29	176	-1	80	44	96	-1	12	15	44	92	25	-5	95
-60	-23	-23	-27	33	20	-68	15	-28	-24	-9	9	28	153	53	34	-94	6	-27	-21	16	45	-15	-20	55	-29	-66	-37	44	-37	-10	-99	12	-67	51	-33	-117	54	-51	-46	-47	-162	-179	-77	-14	21	-54	-17	-22	-61
-7	-63	65	10	116	5	80	5	38	-4	29	-34	13	-15	34	-23	58	-25	-45	117	43	62	-56	-27	9	107	57	79	80	43	88	44	132	393	333	317	69	204	232	44	202	69	-1	115	75	120	121	-6	-40	72
16	60	66	34	70	22	650	0	56	6	35	13	219	177	455	351	110	33	37	-9	9	-26	24	54	54	75	22	52	22	35	7	18	-17	107	115	30	119	43	-15	-21	-18	57	-82	-8	-14	-18	-27	18	45	52
-24	-29	29	15	22	24	16	8	30	16	2	27	55	63	27	69	64	0	14	-2	56	17	-13	13	0	15	28	54	38	5	2	6	2	11	34	81	61	54	11	25	-59	13	0	20	0	16	25	-2	3	16
-22	46	57	5	24	-7	25	-8	337	54	141	915	274	904	566	545	223	-27	42	88	-20	-4	-13	190	59	-5	85	3	116	237.9	35	-6	92	138	72	47	95	58	-2	30	-9	71	32	177	110	72	104	57	18	28
-11	-11	34	53	275	5	73	107	78	22	68	24	-16	13	-56	-55	5	-70	-25	-8	72	-32	123	47	8	78	73	57	75	45	-37	88	20	52	1	39	137	48	12	57	39	78	105	40	64	33	193	149	-25	185
-104	-158	195	-102	700	465	1929	45	1626	24	32	16	243	-163	309	-80	1640	187	175	3483	858	-86	-230	2182	-63	755	773	668	404	714	334	391	0	65	719	329	101	425	-38	22	-60	360	-61	-81	19	125	-65	0	-7	-129
5	17	15	32	7	22	26	1	32	-6	6	5	48	18	31	44	24	28	44	20	25	-46	-23	5	18	0	17	54	26	5	13	23	-3	-1	11	14	45	15	-30	-57	-3	-15	0	13	26	27	16	24	50	12
52	38	2	51	39	19	16	13	7	9	48	-21	15	-16	-23	-5	39	37	20	53	19	57	47	34	68	65	38	4	-9	13	14	40	-30	12	8	55	20	29	5	18	32	57	28	27	29	-1	73	39	33	30
-40	-11	-4	18	-38	0	-11	0	2	-6	-12	12	-72	-54	-83	-53	57	0	31	-11	40	49	-20	10	-25	46	24	3	-8	-21	11	-8	-5	-7	42	29	-28	7	-3	-56	44	44	-8	15	5	-30	39	6	8	-7
-8	-17	-36	17	-16	-9	-18	-22	-29	-15	11	-40	-142	-142	-155	-61	-38	-17	-6	-41	2	-41	8	1	22	5	-42	19	26	-21	2	-14	-16	-28	7	-74	-9	11	6	1	28	6	14	-28	-26	-23	-42	-47	-4	-30
-10	4	-5	39	19	40	38	-18	93	13	51	56	497	128	364	222	317	120	32	190	103	-24	72	63	25	44	43	60	27	35	34	3	26	66	79	1	24	40	39	29	33	94	-62	21	22	-11	98	28	8	47
41	133	-2	-17	-3	35	40	7	20	24	46	46	83	87	136	29	-26	151	76	53	32	80	63	52	99	33	-40	2	25	-25	50	-16	54	66	-21	141	74	180	65	112	60	60	-39	50	31	55	60	17	32	17
104	222	263	169	1035	347	834	289	1024	159	320	128	1504	1513	1517	2774	735	275	393	349	433	128	216	1285	651	925	1197	544	400	612	649	181	344	261	1280	175	242	3484	309	248	200	234	258	450	107	160	259	124	100	218
-38	69	-24	-17	35	-14	-14	-1	10	-4	5	76	-1	7	10	16	14	3	7	-15	6	-29	-33	-10	1	2	14	14	5	-1	-16	7	11	-7	12	56	-14	53	44	56	-32	55	-10	10	3	27	0	18	-9	1
31	4	56	41	68	84	-23	-10	42	21	54	-19	120	168	198	335	36	8	103	32	44	-4	57	60	56	102	93	37	58	69	-4	29	27	143	37	143	32	78	64	57	78	36	37	16	19	31	-36	54	-2	88
8	-132	-9	38	-42	89	125	8	175	24	85	112	-239	238	171	-25	191	103	71	26	87	5	-252	138	-12	189	141	-51	84	25	-25	25	-18	-84	265	684	117	194	185	453	1	-12	138	-2	-44	-28	-69	115	41	188
-64	-45	5	9	-32	-17	-31	-10	22	3	-1	9	-58	-21	-44	13	78	-5	-75	3	9	52	-13	-55	-34	-17	10	5	-11	11	6	52	5	83	24	107	75	84	36	-20	37	67	104	32	-6	-3	115	-19	10	-48
-6	-12	-43	-41	10	-36	-35	15	-15	-8	25	17	-56	-16	-59	-90	-7	-32	-17	-31	-16	8	-1	-26	-21	-31	-12	-50	9	-22	3	10	12	-30	-85	-37	44	7	-43	-70	-33	-3	66	-5	5	-7	65	-49	-23	-10
-198	-128	-68	-33	-36	-175	-113	-26	-23	-22	-137	-53	-10	-9	148	191	48	-84	-86	-70	-174	-41	-96	-15	-67	-89	31	-134	-12	-51	-130	-118	-232	-225	-31	-196	-65	-146	-99	-115	-256	-60	-362	-160	-77	-95	-220	-151	-58	-99
-30	36	5	-5	62	20	30	-2	24	-54	18	117	-185	-8	-65	-109	50	-57	39	18	24	19	19	-1	-9	23	152	-13	-29	21	-16	-17	76	113	95	85	46	36	93	98	-14	-12	2	27	-27	31	-46	39	10	9
-2	39	10	-16	40	10	34	-15	68	-4	-11	18	77	135	54	206	11	27	13	29	69	26	45	9	1	45	55	9	13	-4	8	-9	51	112	83	-16	-5	88	29	29	71	53	56	31	-7	53	32	7	1	31
-22	-39	-19	-24	-11	-42	-37	-26	-20	-13	5	-22	-67	-54	-41	-58	-32	-44	-65	10	-24	-44	-11	-27	-53	-5	-9	-45	-9	-19	-6	-37	-32	-129	-11	-24	11	-25	0	-1	-51	43	-33	-40	4	-34	-2	-10	-11	-13
-12	0	-26	-9	-21	-18	-13	-5	-14	3	62	17	-131	-78	-64	-33	-14	-19	-43	-5	10	29	6	-26	5	8	9	8	3	-6	2	-18	-2	-41	23	-23	-13	-14	-23	26	7	-3	-13	-9	-12	11	-2	20	-9	-5
-14	19	-29	-6	6	-2	-5	12	9	-11	43	-16	-30	-8	-19	-52	21	13	6	4	4	-13	48	10	10	3	13	-7	-4	-39	5	6	7	-51	-8	88	19	-4	1	-38	44	-39	43	-7	8	9	6	34	-2	-9
163	118	-16	75	33	17	33	16	-66	-37	15	9	26	-6	54	23	52	50	54	37	79	38	190	32	126	78	50	71	40	26	55	59	32	75	58	100	137	65	44	13	132	96	78	7	-12	42	26	50	39	47
36	24	25	-30	166	19	200	24	96	-34	64	-54	288	354	339	513	29	-93	1	-20	69	72	53	32	61	154	790	140	98	69	134	32	317	211	669	1204	5	350	67	192	14	17	194	435	79	30	377	138	43	-84
-26	-17	19	13	155	28	34	24	64	16	50	-5	249	209	236	465	127	6	12	38	81	-57	9	160	-12	30	98	90	104	79	19	45	12	42	-33	-4	23	98	-1	23	23	-5	9	-13	-5	15	60	-8	-30	65
54	70	36	34	50	40	39	2	82	47	17	-15	94	-4	50	125	76	45	171	36	96	6	99	44	95	72	84	44	38	12	71	18	49	-6	68	90	54	121	28	78	70	50	111	29	21	54	66	30	37	59
74	167	24	51	18	8	-24	-3	63	-28	-11	17	130	169	57	61	16	17	18	135	71	0	151	59	48	65	26	46	23	23	5	24	14	-21	-7	99	112	34	102	39	31	47	-71	-32	-23	10	46	45	-7	2
0	-7	80	20	47	42	34	12	150	3	4	-49	227	193	148	258	84	-12	-9	28	185	-4	25	57	146	97	129	118	151	300	45	43	222	338	58	652	237	1521	275	205	357	257	244	346	114	67	1510	401	-34	215
41	33	44	15	373	-1	18	-5	53	-7	20	-15	172	202	167	263	87	27	46	20	56	64	33	43	35	56	84	60	176	11	-4	20	5	-10	6	1	38	13	19	89	-16	42	118	9	24	9	42	0	36	105
5	10	10	19	62	22	-6	11	0	1	25	41	-142	-138	-65	-189	-1	7	63	2	44	33	14	20	34	-26	18	61	9	1	36	-18	-21	-33	28	143	85	385	53	108	91	40	122	31	3	17	55	25	23	21
66	82	20	89	175	36	-6	1	190	1	71	83	65	71	2	-100	105	45	51	45	113	142	195	142	49	24	43	112	36	13	50	16	107	140	35	68	175	174	-11	129	198	145	293	12	27	103	140	91	127	11
-5	-37	-5	-28	-7	1	-34	2	-12	8	6	15	-25	1	-47	-32	36	-19	10	-11	7	24	-15	-2	-10	-22	14	-25	0	-6	-6	-17	-14	30	-11	18	12	47	-37	-1	-15	18	-20	-27	-11	-5	23	-14	-3	-6
201	229	201	166	182	80	121	75	239	97	207	148	853	740	899	1070	258	81	380	331	259	151	225	127	382	306	442	192	456	236	233	142	193	251	142	364	275	406	222	173	211	140	291	237	19	146	129	143	63	1401
-8	54	223	148	899	173	264	81	1127	23	189	67	2174	1590	2189	2516	1150	95	91	500	302	39	-17	313	335	386	1301	260	568	593	154	192	156	290	223	234	69	483	20	87	2	4	-65	86	36	24	142	17	-1	125
-24	-22	12	-2	-7	15	-14	-22	-29	0	-9	-12	-85	-40	-89	-41	-38	-49	-31	7	36	-41	-49	8	8	22	-4	23	46	20	-25	-36	-5	-9	33	104	49	92	48	67	18	-11	-51	9	-6	-2	11	-5	10	36
62	71	262	182	405	123	70	37	82	54	103	110	245	263	227	613	132	113	9	134	179	108	49	48	57	44	146	44	55	162	-8	135	75	291	179	214	164	182	239	119	302	201	149	79	94	83	188	118	61	41
72	64	33	-22	-133	18	72	17	51	10	40	-1	44	195	125	86	-15	-36	-6	35	-10	10	44	-46	81	30	17	15	11	-7	14	-45	-1	46	96	154	68	-12	18	79	117	-74	67	34	-3	14	48	-30	-60	24
-4	41	19	-14	14	41	53	-25	27	17	35	-24	175	79	75	191	116	25	0	-2	97	-27	62	55	19	-2	57	44	34	37	49	-5	53	93	72	55	121	139	111	139	9	-14	117	34	3	24	137	25	11	30
-2	-33	11	-24	30	-32	-8	-24	-54	17	62	98	-12	65	35	72	3	-73	-37	-47	-42	4	-153	33	-100	-41	0	-65	-51	-46	-33	-43	-79	-112	-12	196	-124	30	-83	15	-16	-55	-201	-29	-38	-34	-71	-75	-26	22
77	112	37	100	150	32	257	60	693	54	67	80	351	275	313	399	522	168	145	494	363	96	274	112	190	198	556	73	95	316	168	49	64	62	127	120	48	207	187	-4	224	51	112	37	-14	41	47	68	91	69
5	28	111	-12	334	122	77	14	316	9	24	32	976	864	720	1500	296	17	77	31	69	31	-37	175	106	112	487	78	200	188	122	18	37	447	141	283	69	355	96	26	51	94	-31	36	12	78	187	67	-18	744
-10	39	19	18	128	71	15	-6	85	4	71	34	834	696	1056	1229	178	35	41	21	67	-18	22	40	90	111	240	28	63	131	52	34	16	86	66	19	36	200	59	53	25	-9	41	36	27	48	123	58	17	133
-39	-9	-30	-39	3	2	-19	20	-8	-15	-5	32	-56	-32	-20	-96	-57	-54	22	-12	-43	-1	-30	-21	-15	-11	-14	-24	-23	-11	-16	-10	-7	-30	4	19	-19	-6	2	-32	30	-7	10	-23	-3	-6	-2	-9	-47	-1
-23	-13	-15	-18	39	14	3	26	23	-17	16	33	116	143	125	174	74	-41	10	6	57	3	-26	7	16	40	85	-11	109	147	30	11	49	95	49	104	44	152	20	67	23	63	-67	29	2	10	-2	-4	-10	127
4	5	23	12	26	5	13	2	28	-1	18	45	-16	-42	-19	-33	16	4	-26	18	-5	-5	9	16	52	49	61	56	0	27	15	25	7	22	-11	56	24	-30	-54	10	-2	-46	-17	21	-4	16	-59	-8	-8	2
-17	-23	-18	-30	-24	2	-13	-11	4	-10	-2	14	-156	-63	-97	-188	186	-17	2	-19	-14	-12	-46	-15	-28	-6	-24	-42	-13	-56	-8	-29	-25	-10	0	12	-53	-44	-12	-22	-18	-45	-44	-12	-13	19	-7	3	-16	0
34	35	47	10	126	32	56	0	297	21	65	120	262	207	357	282	407	99	41	31	36	66	33	173	39	37	454	93	53	966.3	14	22	125	315	132	175	77	101	150	200	80	101	14	155	120	78	157	199	29	69
54	80	248	54	621	34	811	120	300	50	264	148	1174	1314	1072	1859	269	247	-5	124	201	257	139	120	449	292	813	239	594	772	248	355	237	305	204	368	63	753	375	154	214	164	156	169	50	113	319	150	83	388
-57	-24	-29	-27	11	-6	-15	-10	26	-24	26	-14	-66	-80	3	-85	-25	-47	-3	-12	-60	28	-19	-4	-23	18	102	-19	4	-16	-35	-29	-28	-47	-8	21	-5	-9	-11	-26	-12	-35	-32	-66	-22	-1	-35	-57	5	10
-2	18	-26	-4	27	-7	-25	-25	-31	3	-7	-34	-56	-30	-44	-102	35	18	-74	-13	21	10	18	3	39	1	-11	4	3	-1	-11	0	-6	37	14	-40	19	-14	-20	23	93	67	12	-22	17	51	-3	0	13	-35
138	102	3	111	10	32	51	-8	-31	23	72	-37	178	256	86	296	86	128	-34	48	55	25	204	81	134	129	152	51	53	59	34	-13	37	93	132	-98	62	145	19	29	-40	-43	-49	1	-34	74	96	6	99	62
2	-30	33	31	232	37	69	8	241	10	39	11	295	221	241	440	240	34	25	81	91	8	-43	157	52	84	250	127	152	128	35	23	26	101	75	85	53	123	70	48	31	100	5	42	57	-7	94	17	1	102
118	34	46	17	51	30	33	24	25	-24	41	20	260	203	173	50	132	49	-29	69	36	28	-20	217	73	28	83	6	58	131.1	19	85	258	104	275	144	86	81	131	82	-54	119	48	219	279	211	314	-2	6	63
-8	-4	8	21	62	0	39	12	12	-29	27	-58	84	80	112	81	47	26	18	21	62	8	9	19	8	-14	31	13	33	29	28	-9	18	47	57	105	17	38	49	37	46	-8	57	58	54	16	19	19	16	19
37	26	44	32	20	-8	-52	2	-20	-17	72	16	-608	-567	-396	-367	-211	-425	11	-15	14	7	14	-724	0	-19	-28	13	24	-448.9	-15	-36	85	103	152	42	67	88	126	57	-30	104	80	240	121	114	140	90	-31	55
-8	-5	0	3	19	16	20	13	23	-9	27	-67	-50	-31	-49	-30	3	-34	-14	-14	5	-40	-20	30	6	-3	34	5	-14	-8	-7	-3	9	77	70	110	-9	63	31	-4	7	51	-45	-11	18	36	21	-8	7	21
280	204	521	-4	849	509	264	99	1419	253	399	404	3328	4763	2811	5563	659	425	181	330	355	137	60	242	321	418	593	135	175	346	301	162	973	381	565	1884	486	2141	987	298	1021	538	454	426	541	182	3551	519	92	1041
12	-8	18	25	23	72	39	33	40	-4	-5	91	166	141	247	275	35	14	35	0	33	28	-25	15	14	41	119	24	61	31	26	20	23	53	30	-17	-23	14	16	15	22	-2	9	32	15	54	-42	4	-6	6
-42	9	-1	-18	45	-9	11	-6	7	-17	-30	-18	-118	-99	-40	-98	62	-18	-15	5	-40	11	-4	-16	-6	-27	-4	35	35	-15	-8	-41	-25	8	-10	75	7	5	6	34	-28	-6	-55	-8	-22	20	40	-38	-42	3
-102	-69	-27	-72	7	-84	-23	10	0	-19	33	18	-300	-44	-216	-213	40	-31	37	44	-6	0	-134	-65	12	25	-92	4	-29	-55	-51	-53	7	-243	21	-60	-41	-17	-78	-107	-32	4	130	-25	-51	32	93	-116	-19	-72
-77	-15	79	-78	18	68	-18	46	-124	-100	-438	-679	320	376	405	563	373	46	92	-39	-370	-139	-82	695	-132	-1	-232	-246	74	632.9	-8	405	754	10248	2029	-144	-253	-180	305	-61	111	-213	-721	-517	1217	-90	894	-150	-50	-5
18	39	15	-3	114	22	36	33	83	6	28	37	722	440	684	1177	357	62	8	81	164	33	29	84	77	51	223	59	273	295	31	3	58	140	47	52	8	166	109	-12	40	17	38	27	3	1	65	8	-14	288
-192	-95	-28	-169	124	-29	-8	-51	-153	-35	-72	66	331	128	155	433	-30	-99	-138	-10	-73	-36	-53	21	15	-104	-64	-129	114	147	-24	-26	17	105	42	5	-35	256	-34	-26	-10	12	-52	-12	-21	45	87	-27	-23	40
-6	-77	-40	-13	-18	-56	9	-13	-29	-12	-6	13	-84	-130	-112	-31	19	-51	-8	15	-29	16	-27	-13	-42	20	-14	-21	7	-15	8	-20	33	8	-9	30	-16	7	-3	-93	-26	-11	-27	-2	1	-27	-30	-6	3	12
70	87	23	48	45	48	27	14	66	-1	6	44	105	50	55	130	94	45	84	64	104	50	50	25	92	91	126	60	71	80	53	30	30	55	41	131	95	148	89	99	93	118	65	77	40	33	114	68	34	75
25	30	22	-5	45	-5	0	8	-16	3	22	7	23	46	29	92	39	0	32	-6	27	34	53	20	29	29	29	37	5	17	-5	34	44	-4	18	45	34	35	5	-41	24	44	57	5	4	14	-35	-7	15	3
-21	-12	10	32	17	5	23	5	8	-8	-29	0	42	68	29	46	35	57	-7	41	51	-10	6	50	11	23	13	66	10	36	11	18	51	226	63	103	125	96	137	44	66	99	29	13	23	69	50	23	56	9
10	0	18	41	208	20	53	21	123	59	-3	264	893	977	996	1206	594	115	57	66	-6	21	15	846	157	19	699	29	376	1109.8	36	119	269	340	251	-76	61	-125	163	127	-48	141	41	236	184	172	225	-4	-9	277
-40	-22	-48	2	-15	-40	-15	5	-5	-18	-28	-31	-76	-102	-77	-93	-34	-76	-37	-4	-34	-26	-103	-11	8	-58	0	-15	-3	-16	13	-35	10	22	-23	-97	-30	-57	-62	-29	7	-63	0	-1	-31	-4	-39	-19	-63	-18
8	-7	2	20	45	63	61	19	41	-9	19	-22	12	-46	-65	39	248	25	64	61	103	67	23	22	18	39	-15	40	26	33	35	14	-25	29	33	-13	20	58	54	-35	46	65	62	52	26	83	77	26	30	11
105	193	312	61	496	635	393	151	590	56	179	93	1281	954	1031	1313	215	14	194	282	369	260	133	222	281	568	1236	363	685	449	231	183	322	436	414	790	202	1140	376	339	250	357	220	408	221	209	612	264	70	1038
-5	69	0	18	30	-1	-20	-5	11	-16	20	-1	-6	48	39	55	66	21	74	6	13	74	-13	-1	-11	-9	-11	8	0	7	8	-36	25	45	47	5	36	77	11	-14	79	55	72	39	12	20	29	10	5	-35
87	65	206	76	392	189	334	218	759	188	222	53	1557	802	944	2824	181	54	309	467	445	153	141	268	845	1016	6966	351	1106	969	917	349	393	684	505	-657	171	531	122	159	219	194	118	61	42	61	291	89	9	243
23	30	61	32	185	4	45	45	28	41	19	14	90	85	132	-20	-11	28	74	38	32	5	133	32	72	112	34	38	23	10	18	56	44	52	24	99	2	57	46	39	5	-37	42	33	12	43	3	55	52	62
-16	16	-28	21	-5	-2	49	-30	24	-2	-54	-2	-151	-51	-115	-134	-18	-7	-7	-3	-12	47	6	-10	-12	-10	-17	14	-34	-30	7	26	710	1791	359	1063	235	2541	1277	1520	420	294	299	986	362	295	1931	1113	-25	-11
32	4	385	182	1191	508	301	141	1441	172	177	132	6023	4788	6564	8183	2141	211	165	365	648	58	41	1291	507	703	1971	656	1905	2034	250	239	786	1391	585	1984	1065	1182	535	704	572	795	347	532	316	485	1310	517	-4	1270
238	257	112	118	112	76	48	-4	176	64	75	11	227	266	207	351	171	171	267	109	217	126	306	179	201	181	192	292	65	115	93	141	126	123	99	286	333	167	115	32	191	115	163	120	29	73	207	81	163	151
-6	-34	-15	17	10	-12	25	-19	-18	16	-10	15	-123	-130	-90	-127	31	4	17	-2	53	50	-7	8	14	36	17	-2	26	12	-25	11	36	26	17	44	88	27	20	30	24	-68	-15	36	-23	-31	-12	-36	0	-22
-59	3	-19	-26	-31	-9	1	-5	-36	-23	-5	-4	-100	-130	-102	-108	-27	-12	-126	14	-34	-14	-8	-68	8	-31	-1	-78	-16	-6	-16	-7	-41	42	1	-50	-52	-10	-29	-4	4	-48	-45	19	-82	-44	6	-60	-11	-42
-64	-47	-39	-44	-55	21	-14	-1	-41	-16	-4	42	-39	-4	15	-70	14	-5	-72	-4	-42	-54	-24	28	-11	-30	-28	-78	-7	-16	1	-12	8	-27	-20	-59	-59	-3	-24	-38	-42	-59	-123	-2	-3	-6	4	-18	-20	14
5	14	12	43	23	18	10	-3	14	-11	12	32	35	32	13	18	36	2	-13	-1	30	12	8	37	17	2	26	-13	-4	6	10	14	27	26	-13	45	7	-4	31	-7	25	-20	32	-11	13	15	22	-18	23	5
4	115	17	16	-42	-6	19	-9	-26	10	24	35	-23	46	35	58	26	55	-21	-14	-46	-12	29	25	13	-12	27	-8	23	2	-34	12	-18	-7	-2	-30	44	4	48	-24	76	-43	9	-5	-1	-20	-11	-1	7	10
-119	-72	-30	-24	10	24	-37	-18	5	1	-15	-12	-152	69	-6	-19	-92	-153	-107	-53	58	-53	-196	48	-109	37	43	-71	-93	-104	-52	-79	-2	-40	-91	94	10	17	-9	42	-32	-21	13	-8	-2	-68	6	2	-123	1
-17	29	161	25	1336	157	477	68	1239	12	38	42	451	250	350	533	795	88	133	186	199	17	-16	1706	159	1083	1318	335	361	705	555	49	165	227	906	94	39	1299	30	43	6	50	34	39	4	-60	60	52	47	7
-11	-57	-2	-27	-38	-17	-38	-4	-26	-11	-52	19	-73	4	-72	-12	-22	-14	2	-36	-48	-110	-19	-39	-29	-5	-42	-23	-12	12	-13	0	-4	-203	-26	-81	-112	-58	13	-14	-105	-11	-19	-12	-26	-27	-87	-32	-69	-35
82	-26	-48	43	-18	-106	31	18	3	-19	-86	59	-353	-297	-185	-365	-6	6	103	-43	-20	39	359	-168	41	-54	0	31	-23	-45	-127	5	-116	113	-55	-13	-171	-210	-188	89	-134	-44	-126	-84	5	-51	-97	-154	-24	-109
-9	85	-180	-13	-157	-100	-141	-37	-94	-26	-73	-36	-208	-132	-92	-153	-118	19	-300	-75	-132	-265	25	-119	-102	-285	-131	-164	-11	-138	-91	-220	-133	-126	-276	-353	-221	-219	-151	-140	-232	-232	-248	-79	-53	-125	-134	-158	21	-96
183	130	109	72	80	-12	115	38	128	67	-3	140	308	276	254	329	159	227	124	134	169	70	190	166	144	117	121	156	68	96	74	65	70	116	33	86	62	135	71	71	217	3	216	86	52	20	27	143	121	124
65	70	15	8	116	19	60	14	19	15	53	123	92	125	146	146	68	53	56	64	95	62	193	42	107	31	159	93	28	49	34	31	24	122	46	66	-4	54	80	110	83	35	27	74	-22	59	-23	42	53	85
-20	-76	212	-12	198	224	323	49	578	90	-175	-119	697	486	587	913	295	25	80	260	260	128	-115	236	23	452	762	226	283	706	148	7	984	1070	1228	1520	686	1772	936	522	740	1265	510	1172	825	1024	1881	856	-33	266
0	-33	359	29	608	124	34	-18	42	1	89	64	1049	1296	826	939	2	-42	-45	10	7	13	22	48	-1	39	79	14	35	-38	-45	-48	-20	-29	8	-44	5	16	-61	-68	-8	9	17	-36	9	22	67	-16	-43	34
26	13	447	35	1526	302	6	111	-3	-17	12	-10	48	38	-10	122	23	6	-6	-19	19	-19	-35	6	-9	-18	0	-3	4	-20	-9	-25	-55	14	-16	23	-49	-3	-8	-36	-3	-6	-106	-9	7	-26	-41	-48	22	935
9	-29	-4	-4	41	6	7	18	19	-1	29	44	235	368	157	152	-1	-6	12	16	-15	10	-14	45	-12	7	98	8	62	10	-2	22	52	-28	-2	48	7	33	57	51	9	53	-46	-3	7	25	-6	1	-17	28
28	4	48	-17	82	28	16	-10	51	19	6	-5	150	149	99	200	33	-7	-6	7	66	38	5	29	26	65	73	61	34	62	24	12	41	80	24	40	79	159	37	117	-12	50	-14	39	41	18	33	34	-14	67
26	53	36	27	46	45	-8	-4	61	-8	15	-94	124	90	327	153	85	70	101	54	44	24	108	16	86	47	63	88	63	40	15	25	64	232	123	117	87	201	160	152	74	106	-1	36	94	70	114	53	35	58
17	34	15	26	33	-21	-20	16	50	20	8	11	75	70	74	9	33	63	49	16	28	-14	173	50	51	52	37	24	25	-7	21	24	-35	46	20	20	44	19	21	27	-22	-27	73	-31	16	6	56	47	40	-25
40	-24	-1	-74	34	-3	-89	-16	-23	23	48	51	139	223	251	254	-18	-62	-234	-51	37	-67	-5	-30	104	121	142	59	54	91	-81	-103	76	-64	35	121	105	-14	-54	78	-21	-65	-9	90	23	16	-58	-43	80	35
18	-21	94	33	418	53	77	33	153	-10	39	9	1051	814	1079	1155	193	31	2	16	55	-84	1	89	34	222	340	26	273	191	64	26	177	388	184	383	92	499	200	165	75	87	60	120	63	78	223	31	-53	201
-9	22	22	33	41	53	-18	-3	20	-16	9	59	36	51	15	117	161	15	61	50	69	60	18	-9	23	9	48	53	3	31	15	32	24	101	-13	-29	71	65	41	-8	67	-2	69	32	49	2	-35	20	5	4
-10	26	4	23	13	1	8	-20	13	2	-18	1	11	12	-8	3	20	17	56	26	50	31	13	14	21	13	19	25	6	32	-4	3	27	224	61	98	83	365	30	2	63	117	109	76	37	5	260	125	3	11
372	218	219	112	834	232	304	120	362	113	446	120	2445	1651	1899	3263	776	739	348	273	404	203	598	52	91	356	450	118	581	665	265	499	456	709	230	854	433	860	395	229	706	505	476	250	147	188	475	220	413	397
20	-31	24	24	59	-13	8	-2	44	24	21	60	68	102	67	98	27	32	13	41	6	5	76	28	39	36	47	68	29	65	28	5	-30	46	13	-1	24	17	-9	53	8	16	-16	13	26	48	6	3	12	25
-19	-8	-15	-5	7	3	-7	14	0	2	11	8	18	-33	26	0	11	0	-22	25	-19	39	-18	-38	-27	-13	-2	-18	-11	-6	-10	-22	-32	-19	-54	-27	29	42	-10	20	-23	-94	48	-19	16	-28	10	-7	4	-13
14	21	193	66	670	226	138	28	612	27	54	24	2790	2797	3283	4206	1374	73	96	120	279	34	-42	498	211	329	877	203	528	486	130	67	89	353	227	505	172	505	162	117	83	183	133	144	52	82	236	49	3	596
-94	12	-38	3	403	69	81	12	203	35	38	-39	654	458	708	857	144	6	22	26	53	42	-39	102	71	5	389	25	91	97	38	-5	93	466	121	189	-4	348	31	77	50	136	173	92	25	66	285	-57	-3	178
-102	-50	146	265	977	453	130	75	702	4	27	-130	1039	728	894	1295	475	290	-18	345	274	68	-71	351	75	289	1014	297	696	501	260	-16	70	196	297	712	109	540	9	183	-49	139	-187	234	33	85	140	0	59	766
-16	5	25	-24	-6	23	52	-4	-21	11	-118	-81	-39	-38	-14	-43	-28	36	-35	1	47	16	12	-60	-34	16	-57	-18	-8	108	-9	-40	178	-18	-19	-25	-5	-34	-3	88	-30	-28	-13	67	32	12	-35	20	7	44
-8	-25	-16	-34	55	-21	-32	-10	54	7	15	7	40	129	116	135	18	-66	-45	-24	-55	-17	-8	40	-15	7	27	-45	26	4	12	-6	-21	-28	0	14	-55	-20	-14	-5	-31	31	-16	-3	-17	-11	-48	-34	8	8
45	23	31	60	43	23	-6	22	18	17	18	23	61	32	63	33	9	31	33	34	19	35	34	28	41	49	44	17	9	-1	16	19	19	55	33	16	33	15	21	15	44	24	90	13	-18	12	-34	16	40	38
146	98	75	60	86	97	100	17	86	19	50	65	218	256	300	329	42	167	119	70	103	105	290	65	147	184	202	137	68	116	101	122	115	67	182	236	183	204	230	176	154	86	194	132	77	94	174	113	123	141
74	-8	6	4	6	1	4	-11	29	14	43	36	144	153	137	110	73	20	18	-24	-14	-2	101	96	68	-4	9	47	60	55.4	-21	42	26	61	81	108	48	32	21	33	47	19	29	-40	13	113	16	49	13	-15
-24	-30	10	-13	-8	-8	-11	0	-10	-27	-14	-9	-9	-10	-36	13	-6	-12	-62	-19	-51	-22	-19	-11	7	-27	-44	-30	5	8	-7	1	-9	48	7	13	-3	-3	-3	-16	-34	-66	-14	-24	-21	-19	-63	-22	25	-11
642	815	449	448	420	305	438	25	560	93	190	144	1643	1579	1929	1696	676	553	395	432	432	142	851	738	954	903	929	717	329	596	310	237	281	620	702	642	350	785	494	538	415	363	308	587	137	230	578	250	224	650
28	0	53	37	102	38	37	43	81	18	41	43	318	213	259	398	70	17	53	53	61	21	7	20	45	158	244	127	105	104	43	44	85	125	83	120	95	312	163	162	40	89	-74	56	26	44	166	26	20	45
-37	-24	-17	-7	49	-41	-41	20	-24	-18	-43	-25	41	37	62	38	-13	3	-83	-46	-91	-49	-54	-16	-65	-33	-33	-59	-40	-14	-26	-58	-37	-37	-37	-93	-31	-39	-44	-109	-49	-47	-67	-36	-13	-19	-24	-50	-16	-20
-95	-25	-41	-6	-11	-28	-23	21	-26	4	-26	-59	-195	-111	-74	-208	-20	-25	-5	8	-31	-15	-67	-16	-37	-46	-8	-32	-31	-32	-26	-26	-7	-30	14	-16	10	1	-7	22	-45	-53	-55	-15	1	-7	-15	-38	-29	-19
-45	-31	-30	-32	4	-7	6	-5	-21	-5	-31	1	-30	-82	-27	-105	-41	12	-29	16	-50	-9	-33	41	400	28	1309	175	475	295	103	214	-13	-37	-59	-29	-29	-42	-2	46	-26	-21	-46	-23	4	-39	-58	-50	12	5
5	72	62	-5	-28	41	29	8	31	-1	-41	68	-74	-43	-11	-199	-69	82	-26	24	12	35	-12	2	10	-18	86	50	-31	-60	-10	-14	36	41	87	-29	73	25	58	64	-15	47	-30	0	37	3	-5	34	52	30
-20	-21	3	-25	118	-17	-3	31	63	6	-10	-19	184	35	189	102	-50	0	-43	7	-17	-13	-90	6	-4	13	181	-34	52	-39	-11	-43	-43	-10	62	82	-7	116	1	27	-15	70	-71	2	9	29	34	23	22	39
-23	1	4	16	19	-13	14	-14	-1	-6	-4	-42	9	-54	-37	-21	39	32	27	25	18	42	-3	38	-16	6	3	19	-12	-66	-7	11	28	33	6	24	13	-18	34	2	25	23	11	4	1	7	16	-2	-17	-3
2	-6	28	2	-11	-4	-7	-3	-3	-2	-6	32	50	17	12	26	17	94	7	11	-23	23	19	29	33	-6	51	2	33	37.4	10	25	61	121	120	75	3	29	11	21	30	86	2	70	74	41	90	41	10	17
-47	0	-26	-13	-4	-2	1	-7	-6	-9	7	116	-77	-76	-68	-126	-46	-15	1	113	-4	30	-29	-29	-29	-6	1	3	1	-48	-8	-31	-6	-1	-5	22	29	-9	7	-33	-54	26	-39	27	-5	-37	-27	-9	17	5
15	-16	-20	33	25	5	8	26	39	12	19	5	4	6	-68	-42	-27	-26	64	4	11	-33	-84	-21	-4	24	20	-46	24	0	-4	-5	-18	88	10	8	35	45	13	39	-31	14	5	52	14	27	44	33	30	52
30	11	67	144	498	237	229	45	345	63	104	34	2039	2098	2662	4394	1483	123	74	95	273	-4	-5	483	180	363	811	286	866	895	158	281	72	111	87	13	84	256	8	58	37	9	76	34	14	10	67	-2	-5	772
-52	8	0	9	122	16	10	19	54	-30	35	-28	484	8	243	81	76	34	23	50	15	-28	29	89	16	42	116	-2	103	24	25	28	3	18	41	53	-3	-5	-10	29	-29	-56	9	5	-36	22	41	-13	-13	23
-198	-147	-109	-80	-142	-100	-32	-37	-169	-28	-39	-1	-321	-280	-273	-160	-97	-118	-193	-67	-90	-108	-241	-59	-119	-147	-108	-97	-50	-33	-64	-188	-35	-72	3	-30	-75	-30	-149	-81	-91	-41	-216	-42	-51	-26	-75	-75	-89	-111
35	23	208	84	552	217	122	11	348	25	71	5	1250	1244	1395	1865	185	36	18	129	247	80	60	203	140	407	714	318	501	363	113	65	104	348	308	281	173	564	313	189	217	228	44	105	55	135	374	94	46	646
-1	21	33	10	68	26	-1	24	17	15	25	3	115	134	60	84	35	53	-11	30	58	19	57	30	58	13	58	56	11	19	31	48	48	161	56	65	41	60	71	-11	-10	78	62	34	17	8	77	28	11	35
10	15	7	-7	-21	-3	-4	-16	11	1	0	3	11	-40	-38	-77	15	-15	42	19	-14	-26	0	29	-8	-27	-19	24	-10	-35	-7	-7	20	10	10	-86	-3	-9	-21	23	-21	100	-43	-6	4	3	-13	-3	-18	-7
-257	-91	-90	-108	-45	-17	-32	42	-38	-15	-57	-31	402	192	349	581	4	-200	-264	-52	-292	-157	-145	-125	-158	-148	65	-104	2	-20	-218	-123	-97	-158	-19	-251	-214	-50	-126	-107	-329	41	-373	-72	-44	-22	-46	-100	-124	-49
-346	-216	-190	-115	-154	-222	-13	-40	-124	-98	-131	-195	-204	-335	-325	-394	-119	-210	-280	-135	-212	-86	-134	-303	-187	-330	-281	-212	1	-133	-211	-247	-255	-508	-62	-621	-344	-264	-463	-248	-442	-322	-372	-283	-213	-101	-372	-173	-85	-253
453	540	469	245	1910	826	1736	102	4157	122	441	83	1069	905	1294	1724	2694	479	502	585	1263	303	652	4438	1717	1262	3270	864	787	1409	2193	1106	329	276	1131	702	157	1759	306	375	546	566	653	437	143	205	494	228	219	494
445	418	4227	287	14245	3780	5664	619	4900	645	3048	836	5718	4521	8448	10197	4339	1332	1549	4012	1644	681	491	2126	1776	1349	5473	1832	4938	6805	2820	4596	10497	13332	5491	7585	3546	8531	13467	309	7332	8978	6266	13742	6195	5915	13503	3030	79	2370
-37	173	-78	-58	-100	-24	-6	-41	20	56	16	32	49	-106	-47	24	-112	-20	33	57	-102	-30	617	-97	109	-100	75	1	49	28	34	-92	-28	-50	117	-162	-13	43	14	-30	-30	64	-6	125	9	-32	50	-50	-23	-42
-74	-50	-40	113	206	-9	-32	-2	93	5	-45	-40	-9	-19	-56	66	109	-34	-35	78	-73	-60	-43	-32	5	6	-5	-117	73	139	16	-21	-33	34	-20	-93	-158	37	-136	-69	-48	-11	-137	-34	-32	8	-13	-31	2	157
7	45	0	1	2	5	2	12	3	15	-3	-11	-11	-21	1	10	-1	-9	28	4	0	50	15	-20	29	23	30	12	5	14	-21	11	4	19	5	12	62	-31	7	53	14	-9	72	11	23	31	79	61	2	33
-36	-28	-39	-20	-140	-40	-44	-5	-48	15	-8	-10	-280	-139	-150	-188	-51	-57	-144	-30	-61	-3	-89	-78	-45	-94	-31	-75	-7	-36	-30	-61	-38	181	-38	-25	-39	-24	-27	-183	-49	23	-4	-72	-84	11	-34	-68	-82	-28
-3	-22	-43	-31	12	10	44	1	-40	2	-193	-219	-26	-199	-193	-198	-44	-23	-76	-4	-20	-70	-116	-111	-11	-1	-105	14	-33	35.5	-24	-30	-10	-119	-67	-212	-21	-155	-52	-26	-168	-7	-31	-31	-32	-130	-65	-162	-23	-35
-6	38	-4	19	61	-12	10	23	9	-8	22	-13	-5	10	-7	7	60	52	-15	44	15	67	42	-5	29	54	9	9	-5	4	-21	47	8	23	26	43	22	25	-6	16	13	51	19	39	5	14	26	-23	-30	5
-261	-174	-67	-26	12	-89	-137	-24	-53	-22	-15	-59	-89	-242	-194	-168	-21	-18	-25	-67	-89	-61	-117	-140	-143	-42	-30	-74	12	-58	-109	-49	-111	-42	-61	-133	-42	8	-97	-69	-148	-78	-73	-125	-50	1	-98	-75	-55	-108
-22	40	-11	-17	-43	-16	-16	-6	-2	-11	-12	-7	-80	-48	-53	-112	-25	-12	-80	-10	-14	-38	-23	-18	-31	-29	-4	-20	-19	-26	-24	4	12	-33	26	86	-35	10	32	-45	-15	9	58	-20	14	22	-33	-34	-18	-10
-56	3	-21	-34	-35	1	14	2	-23	-17	-40	-20	-207	-149	-205	-201	-28	9	-8	1	-10	-46	-31	-42	-17	-5	-23	-43	-14	-36	-3	-53	22	-11	-17	50	-27	-9	-13	-43	-67	-3	-17	-33	32	27	-52	-39	-3	-9
343	363	113	130	273	155	149	17	221	12	106	146	975	935	946	516	207	199	348	223	199	213	488	173	479	387	332	255	216	221	133	46	152	348	228	377	164	430	187	126	178	145	202	166	99	79	318	116	209	199
-107	4	78	118	144	99	13	10	106	15	50	-6	224	412	241	378	96	75	54	-27	73	47	434	143	21	49	25	-7	106	71	38	121	35	7	70	132	72	147	121	-60	8	101	-33	30	-4	54	165	13	118	152
-13	6	3	25	9	11	20	-29	9	3	38	6	-107	-45	-94	-103	-15	19	-1	14	-15	39	8	19	-2	17	18	-17	31	-15	1	-10	42	23	44	2	3	70	-23	8	15	33	11	21	4	-4	45	16	46	-5
-17	56	-40	-14	26	2	26	18	21	4	47	4	111	10	21	207	36	27	-39	5	-7	24	54	19	2425	2668	3992	2960	4224	3891	890	202	-4	77	131	150	52	70	68	1	47	70	82	41	23	53	33	23	56	101
146	438	227	140	146	158	142	104	274	91	168	113	169	159	205	191	88	75	124	142	231	89	501	134	341	737	431	222	211	220	224	131	342	983	544	2531	427	2427	1112	232	600	556	556	457	384	389	629	367	171	303
47	46	30	28	88	48	54	9	59	17	71	129	54	93	104	251	56	8	157	2	88	96	152	-4	78	7	129	40	35	59	-25	59	43	171	46	167	31	181	63	35	79	67	127	77	30	65	36	80	36	91
87	40	150	151	681	172	725	86	144	41	650	162	1724	1895	2711	2578	488	64	176	62	201	119	315	124	165	153	1205	19	391	507	95	93	561	1015	375	409	247	895	740	137	484	365	518	757	221	311	998	225	120	321
-9	-15	-12	-2	-9	-42	27	-15	-22	0	0	-36	-52	-54	-56	-73	15	-8	12	6	-7	2	-17	-32	-19	9	-26	-31	-15	-17	-8	-12	-18	5	-17	8	-1	-15	-22	27	2	22	80	-28	-18	-29	0	6	3	6
64	71	58	26	31	53	32	-4	95	13	35	43	273	162	190	138	72	-28	41	45	89	23	40	11	79	139	211	104	104	64	65	16	97	217	162	358	134	219	143	261	118	190	124	83	31	147	350	108	41	127
-477	-86	-64	-155	-22	-221	49	-49	-113	-84	-14	202	4	93	204	560	-76	-194	-115	-132	-226	-28	-366	-90	106	-203	85	-28	120	49	-216	-107	116	4	34	99	24	375	60	42	-80	-6	-514	29	53	29	140	19	-48	-28
-28	32	1	-30	-35	-38	13	-37	-11	1	142	95	2974	1505	1437	2675	38	-25	50	24	-6	-49	-47	28	-10	-27	39	-41	-5	-9	82	-36	-36	13	15	22	-25	-21	-78	-37	-7	-47	8	-42	-28	-33	-3	-27	-26	3
-22	-19	-24	-17	1	-14	-37	4	-33	-16	-2	-40	-101	-44	-68	-86	-27	-32	-14	9	-47	7	-50	-17	-47	-40	-8	-60	-11	-15	-37	-42	-10	-1	-31	33	-51	0	-36	-38	-67	-4	15	-35	-45	44	32	-13	-30	-22
-35	-36	-8	5	-37	-13	18	1	-49	6	-14	-8	-53	-37	-63	-77	-12	-10	-29	-16	22	-82	13	5	10	-2	3	-7	-11	-24	-4	-2	3	-19	-10	-15	31	-9	-2	-44	-37	-32	-28	-11	-40	-14	24	-6	27	-19
21	10	-1	16	74	13	50	31	-6	21	21	36	23	65	66	102	48	7	73	36	41	-33	1	43	35	58	99	75	33	70	26	7	60	92	30	60	19	60	50	82	36	292	10	42	47	68	6	-20	28	29
802	629	388	343	607	288	320	56	518	98	303	288	600	582	600	696	322	278	690	448	758	262	793	318	613	564	860	817	451	490	237	303	363	706	612	790	646	557	515	596	713	610	568	471	295	308	487	352	207	294
13	27	5	-8	20	37	24	9	-25	6	24	-13	1	-11	6	-36	-19	-28	14	-8	-27	39	4	3	15	-23	5	44	-13	9	12	13	1	16	27	-15	29	-2	5	52	-14	-94	-9	39	-16	3	15	-4	-22	0
136	105	74	75	47	7	21	28	11	7	54	110	559	291	148	591	101	34	149	44	62	96	196	147	189	86	692	331	226	38	91	121	43	91	31	82	124	68	102	74	51	34	154	88	27	40	-17	-55	13	80
-273	-278	-132	-127	-131	-129	-56	-25	-194	-17	-153	-167	-170	-146	-281	-278	-170	-198	-404	-199	-224	-118	-464	-113	-237	-155	-183	-228	-157	-119	-132	-125	-192	-330	-184	-343	-107	-220	-154	-267	-194	-220	-235	-188	-23	-143	-189	-125	-237	-163
-10	0	-46	19	-45	-33	-27	-3	-23	-30	-6	-8	-1599	-1351	-1869	-2052	-23	23	7	18	-47	-34	0	-47	-13	-15	-12	-5	-28	-171	-7	-23	-47	-3	6	-17	-38	-41	-44	65	-16	-88	-18	5	-52	-60	-18	-272	2	-34
20	13	22	-7	47	69	66	-25	145	19	41	65	489	482	448	934	187	-1	25	87	91	32	-26	138	25	99	198	121	76	65	9	7	38	66	92	283	42	133	85	62	47	107	110	44	28	32	47	119	42	15
41	21	4	12	62	62	35	16	172	12	39	64	159	119	156	173	135	33	60	167	44	-2	78	65	120	229	133	153	90	245	41	38	115	265	210	155	178	36	117	49	74	39	-53	89	43	80	79	90	11	31
-8	24	-66	-25	-38	7	-19	16	-11	-2	-21	-31	-6	-4	-1	20	-1	-44	-69	1	-2	18	-40	-11	-7	-86	-48	-42	-22	-21	-15	-63	-37	-2	29	-60	-10	-13	-55	-2	-18	16	-97	-6	-37	-20	13	4	-40	-23
9	28	54	40	208	72	74	26	559	31	-20	26	-61	11	88	-40	563	6	14	103	1833	38	58	1072	223	285	430	251	169	160	75	25	25	43	197	98	77	296	15	52	-6	40	79	43	19	-21	25	7	48	89
-16	119	-3	75	217	12	85	1	121	36	70	78	106	139	82	156	170	107	117	90	-8	53	215	90	145	-20	56	39	113	118	-19	33	-19	95	137	103	76	88	38	74	118	124	38	43	18	51	0	-49	113	18
62	116	147	38	334	105	59	44	132	123	90	-4	382	286	282	452	85	52	104	135	135	53	124	134	145	242	288	199	86	135	83	79	243	187	212	590	183	650	170	174	211	185	239	362	60	143	234	123	2	127
119	77	95	4	11	96	161	38	117	28	64	-48	276	276	176	281	159	78	100	79	224	106	266	71	138	129	105	30	28	7	136	44	205	462	226	525	321	333	315	167	373	255	246	287	152	100	409	121	40	161
339	369	378	140	343	346	341	-12	581	15	26	116	845	506	662	817	783	259	310	403	917	106	309	378	606	581	558	695	683	673	278	244	148	634	548	1302	247	264	643	374	354	446	121	421	183	280	410	327	176	587
49	87	26	-8	-128	-8	92	-2	-3	32	88	-62	-189	-142	11	-61	58	-27	58	-18	107	-42	319	29	50	-36	0	-21	-83	17	76	-6	72	58	245	626	392	667	126	386	231	119	108	77	88	55	483	157	99	-193
114	276	56	87	68	19	81	44	407	56	298	96	917	1091	1266	623	80	180	283	120	227	48	287	138	265	266	299	187	99	112	113	124	253	357	340	347	40	191	165	181	194	137	192	90	51	99	148	110	135	42
-3	-4	13	0	7	-5	18	10	5	14	6	-3	37	8	3	3	15	29	19	-5	26	-27	15	-3	18	41	13	-4	-19	16	4	22	-1	2	2	-25	22	-30	29	-28	24	-52	-68	-6	37	14	-4	16	13	-3
-208	-171	-176	-83	-3	-89	-139	-47	-44	-3	427	224	-161	-274	-370	-101	-385	-427	-276	-75	-120	-122	-140	-438	-192	-36	50	-152	-55	-498.6	-53	-96	-521	-354	-553	-466	-236	-113	-424	-396	-455	-408	-315	-687	-564	-259	-457	-325	-96	-139
-385	-105	-370	-305	-427	-630	-655	-93	-575	-183	-400	-233	-1209	-1033	-1057	-782	-529	-547	-826	-303	-529	-318	-697	-584	-965	-854	-653	-226	-391	-314	-347	-503	-536	-651	-449	-950	-755	-838	-676	-414	-443	-361	-866	-593	-211	-83	-424	-299	-125	-659
191	112	-4	107	190	45	92	32	95	57	72	311	529	637	649	345	558	485	222	56	88	56	163	1137	210	-37	112	50	209	707.8	-21	145	187	276	155	-119	152	181	173	101	104	276	135	216	30	174	30	-22	196	92
-34	-23	-12	-45	-23	-42	2	0	-20	24	7	-15	-2	-77	-61	-102	-27	-100	-48	-21	-10	23	6	-43	-42	-16	-23	-38	-14	-15	-6	-41	10	-20	34	28	-26	-45	-61	-8	10	-61	63	-39	12	19	11	29	-9	-37
-37	-81	-123	2	-29	-31	-71	-13	4	0	-311	-229	-39	-87	-164	-110	-16	-3	-57	12	-49	-63	-26	-112	-22	-51	-146	20	-34	9.4	13	0	-128	49	161	-81	-59	-156	-14	-39	-98	-89	-31	-14	-8	-111	1	-156	-7	29
-48	12	55	56	113	212	190	15	300	20	0	-24	-6	39	72	118	340	-50	88	135	130	92	-8	150	131	168	279	72	71	71	103	30	643	492	537	630	156	2346	528	30	453	896	133	212	660	253	2023	637	12	46
-46	-121	-10	-61	-44	-33	-3	2	-35	7	-46	-43	-122	-86	-75	-59	-60	-42	-152	-47	-35	-28	-114	-90	-71	-72	14	-30	-42	-34	-55	-88	-36	-1	-22	-148	-44	32	-46	42	-118	-38	-102	-43	1	-17	-42	-56	-51	-68
103	69	17	10	40	75	0	11	16	-3	3	-1	13	32	92	104	85	52	37	28	28	77	48	5	62	26	65	4	-4	35	16	1	103	89	269	544	76	251	154	229	149	209	35	157	59	89	300	65	28	3
-9	4	-5	-17	31	69	84	-18	113	-26	498	362	461	350	366	325	547	174	69	-60	12	13	-61	466	-123	70	291	28	126	417.4	22	235	161	212	415	25	-63	69	156	-25	17	175	-38	242	2	160	137	84	23	84
38	0	46	23	41	46	27	-8	84	19	55	8	85	88	343	-37	63	45	57	95	42	59	31	11	31	118	107	34	60	47	47	55	128	195	169	103	129	175	47	87	52	99	103	87	25	-3	132	34	12	16
141	30	40	3	60	-11	71	30	39	7	6	22	-37	103	117	-104	-10	-13	-4	-4	52	53	44	-11	-11	29	71	35	8	-4	47	-50	62	115	107	390	53	201	91	206	173	17	42	151	29	53	134	40	5	86
238	233	133	64	48	71	95	3	71	37	41	71	61	104	143	150	82	127	173	118	152	-53	193	94	184	160	142	185	37	42	23	30	69	144	106	277	217	224	122	189	187	133	149	137	27	6	183	71	105	119
-120	-160	72	40	160	71	108	10	95	17	-1	9	99	182	103	41	169	95	209	67	112	-73	160	59	-35	60	73	109	17	119	-113	-10	-14	139	-21	92	-2	55	160	-11	135	160	50	-4	24	79	223	24	122	63
368	131	499	312	1019	1031	569	62	1594	78	141	194	1141	1004	998	1775	1706	395	591	1316	2661	195	291	1028	781	647	2388	2432	698	1157	502	430	218	680	795	693	249	510	277	175	328	340	472	387	60	160	192	231	269	1102
-46	-46	18	15	-51	-3	2	19	14	11	48	39	-81	-47	-46	-99	52	-15	-1	25	20	-62	-25	-76	-32	-79	4	12	4	8	-16	-26	30	-44	-44	67	22	30	4	-29	-49	40	58	-45	-52	-65	-56	-20	-51	-59
728	531	1947	1238	3783	3493	3186	335	8630	902	1654	852	15685	12345	20998	20587	13006	2388	895	2611	6986	349	199	7339	3266	2716	6328	4957	4868	6048	1530	1975	6214	12249	3690	10292	13167	10509	5060	7777	6314	8839	4782	2609	2660	2913	6984	4155	80	5422
0	35	5	4	38	22	28	-12	31	2	20	3	26	15	80	14	-10	-11	-17	23	22	-36	-1	43	56	31	30	31	12	-11	32	5	173	133	160	452	83	383	115	175	112	63	25	138	53	121	226	74	-9	7
-36	8	9	-34	-47	-6	-26	3	-21	-12	-16	-40	-13	-58	-29	-18	-1	-24	-36	-14	-35	6	-18	4	-11	-18	0	-30	-1	3	4	-8	5	6	-2	52	-19	-31	-5	-8	-2	1	22	-38	3	-34	-15	-16	-77	-8
-22	-21	117	-11	890	260	112	4	518	-6	3	-75	137	98	295	255	589	13	-9	46	400	38	-3	973	285	435	1633	370	176	277	219	103	16	55	316	-93	35	816	11	197	-6	167	-29	21	-2	-5	1	1	-12	-7
204	268	136	104	161	138	268	-1	202	70	336	189	421	382	353	452	180	330	375	146	292	236	422	171	304	247	74	320	91	91	188	216	199	220	169	646	432	365	270	173	320	271	607	279	65	173	372	206	73	170
33	-5	-7	23	11	20	32	2	69	-14	95	12	-26	-12	-42	-59	54	107	58	24	114	45	72	59	115	43	53	57	40	-6	8	48	44	51	97	122	101	77	85	135	36	114	128	47	57	57	94	5	65	27
-15	17	16	31	13	63	185	20	7	-100	20	8	47	57	158	6	-35	13	24	-18	-19	46	32	43	5	-29	4	24	33	15	21	41	-31	51	28	-17	15	24	17	32	41	28	90	35	28	12	20	-11	11	55
31	21	90	22	171	117	42	13	122	-16	-4	45	587	453	442	755	142	-1	67	39	76	11	-11	82	49	89	310	115	129	201	32	31	29	125	83	123	62	183	51	106	62	50	5	21	8	81	53	40	26	82
30	-96	-18	-3	-33	-80	40	12	-98	18	289	21	-133	-112	-163	-46	-43	36	8	-69	-39	81	106	-48	-42	-175	-8	94	81	89	-5	-20	-4	68	-20	-40	53	57	-57	132	69	-42	140	44	56	-18	131	49	71	-119
-8	3	16	1	5	18	15	0	1	2	-14	-54	123	3	12	36	45	61	-31	10	-22	-14	-11	45	-18	-31	-17	13	-33	42	-8	96	0	-35	39	125	13	76	34	30	95	136	-57	77	69	23	152	-5	-48	-23
-11	-1	0	-24	0	-25	41	-5	13	-8	-18	16	-17	-28	-37	-25	-3	20	2	-9	-41	-42	-48	-10	-11	-8	11	-14	2	-10	-17	-51	22	-9	-7	-24	37	-14	-14	3	21	-37	-62	-17	41	-36	56	12	-18	0
0	-9	2	17	60	5	24	15	110	-4	14	22	339	325	544	441	151	-3	40	30	46	-21	-18	88	17	113	339	118	141	98	29	26	-2	43	52	25	24	85	27	32	-24	25	86	2	3	24	-29	30	3	49
19	-62	-10	-2	19	26	0	8	40	0	34	2	193	131	86	148	29	17	-4	19	19	-15	-10	31	41	50	25	37	26	32	29	28	12	22	26	2	21	64	2	67	24	11	42	29	16	37	39	38	-7	22
-35	-5	-36	39	-105	10	-19	-16	23	-9	21	11	163	108	83	88	-22	15	32	3	6	-3	29	46	4	31	46	1	21	-8	10	-8	44	-36	24	-1	-4	13	5	64	-46	7	29	8	31	-13	-24	30	7	28
23	-41	-19	-4	-20	-7	27	-8	5	10	-7	-28	-34	13	-3	-21	-21	12	41	-12	-15	42	3	6	-25	-39	4	-16	-17	2	-11	-14	23	-21	5	-63	59	24	-12	10	13	61	85	10	28	38	52	-20	-33	-60
4	-2	13	-22	-20	-28	-38	-21	-57	-26	-32	-112	-230	-198	20	-189	-34	-86	-21	-55	-46	-13	85	-60	7	-68	-50	-1	31	-16	-55	-54	-90	-167	-67	-185	-151	177	-73	-135	-29	-136	-193	-85	-48	-45	-107	-68	-41	-123
-23	-72	131	-40	329	66	482	27	291	17	448	135	2095	1274	2768	2239	166	-37	-41	38	210	63	-73	99	230	537	996	145	540	252	59	-4	234	788	190	565	266	1790	366	546	206	180	155	226	188	122	614	108	-32	386
186	240	372	124	896	389	338	100	730	2	98	67	1149	1144	1361	1973	1051	213	257	202	622	130	349	400	940	761	894	445	1164	493	284	128	227	663	344	912	362	722	535	552	266	263	-56	266	94	211	400	166	55	1925
-7	43	40	57	31	27	83	15	94	10	-91	-6	203	103	33	167	90	57	0	29	13	23	62	61	12	1	366	6	190	200.3	16	78	206	90	246	129	75	3	102	93	-193	77	21	78	110	194	185	-11	-8	76
-14	-11	-10	4	16	-1	5	3	5	30	9	-14	-121	-81	-65	-112	-4	-60	3	-5	14	27	-22	1	3	14	58	-3	18	15	-3	27	-33	33	27	35	8	26	-22	-7	11	-17	-19	2	-1	29	-5	-20	-24	3
-73	-58	-11	-61	-48	-83	-97	-43	-60	-4	-72	-36	92	-33	-119	-52	-83	-68	-182	-42	-28	-35	-141	-60	-102	-71	-65	-109	-59	-58	-68	-120	-104	-172	-147	-147	-219	-131	-146	-121	-161	-136	-93	-105	-9	-66	-144	-120	-60	-7
1	17	0	-15	66	3	5	-10	83	436	359	177	4997	2425	3305	6977	91	-55	11	5	-8	-49	-12	66	14	265	291	143	160	187	427	68	5	34	33	-21	-12	-6	17	-18	-48	107	-3	-1	2	0	-3	19	-17	-12
-6	-11	-8	-14	-5	0	3	-7	-10	0	7	-14	-22	25	-15	8	-2	2	13	-23	36	-10	2	9	-37	16	-11	-4	-1	2	2	-18	26	-25	-24	-91	-20	-8	-10	-7	-16	-53	-8	10	-33	-54	4	-15	25	-12
-142	-18	-142	-99	-89	-78	35	-2	-160	-45	-22	-167	-278	-267	-208	-394	-48	7	-94	-127	-80	125	-106	-23	-175	-118	-90	-197	-46	-5	-94	-217	-110	-130	-47	-273	-118	-143	-71	-106	-106	-151	-92	-91	-36	-48	-115	-21	-6	-216
-30	54	6	33	58	25	28	16	49	-27	4	-46	-55	-34	-74	-54	33	-21	46	14	46	41	92	1	14	27	30	18	0	7	-17	-13	3	-17	16	-44	6	18	43	42	-6	10	77	-4	35	-11	78	-59	-14	31
-228	-101	-76	-20	-99	-105	-30	2	-120	-27	-112	-159	-322	-217	-208	-356	-6	-134	-206	-92	-187	-148	-275	-9	-82	-91	-22	-204	-75	-130	-124	-160	-69	-168	-51	-317	-222	-124	-197	-42	-144	-34	-385	-148	-48	-45	-115	-123	-151	-22
52	-6	40	3	4	24	29	-4	-106	6	-56	-183	25	-77	-78	-71	68	24	-14	-8	-8	-2	35	-53	12	-52	-182	5	33	45.2	5	19	79	143	85	-218	90	-151	20	10	57	62	41	56	30	19	46	-257	36	-46
68	-48	-31	14	58	24	27	-6	12	-7	13	-2	-23	-10	46	88	58	31	60	34	60	29	83	55	35	24	33	81	22	35	12	24	38	29	61	19	35	34	64	55	66	39	26	9	31	25	15	63	50	15
63	85	-27	2	11	-22	5	11	23	8	45	-19	-7	121	19	80	61	-26	1	47	110	40	149	-38	75	-66	47	43	3	7	-6	-44	-26	19	-9	-32	46	43	-14	-104	52	25	118	-3	2	41	-11	-22	38	-35
-18	-54	3	-37	81	12	-20	13	54	16	15	-23	26	42	283	-68	-9	-9	48	2	48	11	12	15	9	-3	32	-15	13	-6	-3	-17	44	115	142	110	66	29	52	-22	38	-35	27	57	26	13	32	16	24	35
-13	-14	13	10	14	-14	2	4	-13	7	4	-7	34	71	89	82	-12	19	-27	-54	29	-40	31	-17	16	23	49	7	3	-46	-12	-47	23	127	44	58	-9	63	17	52	25	28	20	2	15	30	50	-12	-30	3
61	128	119	57	396	41	84	67	183	34	26	-26	590	502	599	399	79	61	135	101	182	77	122	117	96	228	376	180	263	188	61	35	45	138	150	206	108	361	53	-89	84	55	95	56	54	23	120	65	34	292
-99	87	-60	-27	240	9	-60	15	205	62	-17	39	-1	59	37	-787	70	-35	-64	-27	118	5	-146	107	-93	-100	183	-57	61	96	-48	-83	145	31	118	127	-62	70	-87	66	-62	-12	-97	-12	-10	-9	59	121	-71	122
24	-2	-8	39	44	14	-3	28	20	30	-5	-9	-30	-13	14	-27	-22	-14	15	5	-18	18	-8	-8	-45	-2	13	4	11	10	21	-18	-23	18	-2	101	26	46	28	-42	16	59	2	6	13	51	46	16	32	19
12	-45	-20	-32	34	-2	-10	15	34	9	8	-17	184	40	32	125	-16	-18	34	1	39	-11	-65	34	4	55	97	46	83	107	27	-45	39	49	-21	58	1	53	-20	7	-14	-11	-46	-9	-5	-8	68	-12	-10	38
-35	32	44	39	153	45	41	26	52	-2	15	43	239	183	223	252	75	-18	10	69	69	34	82	121	22	-30	185	80	53	42	8	37	43	179	127	129	40	257	123	178	21	64	-17	90	28	34	176	125	16	115
-121	-18	-34	-30	-31	0	-10	-15	-31	-18	19	42	-66	354	31	99	9	-40	-29	12	-3	29	-72	8	4	-1	-14	-35	2	-34	-14	14	-21	-12	-17	-68	-31	-41	-56	-65	-25	-5	-35	-32	-19	0	0	-24	-8	-19
-12	30	-13	23	-8	38	-8	-17	60	0	35	35	29	408	69	177	18	2	43	31	0	36	8	-15	33	-10	-8	14	18	-7	7	12	-2	-44	16	-19	-4	7	-8	-16	-8	24	13	14	-13	6	4	24	-9	-13
-30	8	26	-32	118	57	68	-2	93	16	25	27	463	276	446	537	111	-19	43	28	69	43	53	108	134	151	389	141	190	138	92	11	131	218	81	194	35	406	158	129	31	97	35	98	-35	48	127	53	33	152
-35	6	-48	-30	-4	-11	-43	-11	35	-10	-8	9	-135	-124	-122	-148	-20	13	0	18	0	-20	-120	-38	-20	1	-16	-18	-28	-40	-6	-5	-20	-35	-66	32	-21	-32	-49	-23	13	20	-102	-27	-40	-37	-7	-71	-57	10
117	171	-5	96	-5	-27	38	6	115	28	69	21	-244	-289	-237	-273	-26	188	233	110	187	69	334	-66	332	159	100	239	21	-13	24	107	66	245	38	64	136	105	200	56	207	124	205	240	-36	83	142	20	60	-32
4	79	8	-6	13	-9	-7	-5	-14	-14	-16	-12	21	-12	-17	1	-3	50	19	-1	14	-21	21	-3	24	30	9	13	-5	11	24	-9	18	-1	7	-16	-11	27	34	-29	9	1	11	34	-20	-17	-41	7	26	9
-11	-42	-3	-15	57	7	42	10	12	17	19	1	141	152	105	144	51	-20	44	23	24	2	20	45	81	71	94	13	57	-2	51	18	118	86	69	159	49	423	84	79	82	44	70	79	-12	61	72	41	-12	62
-141	35	-40	-41	41	33	65	-10	77	24	-2	24	-1245	-597	-437	-561	-88	-21	117	27	102	99	48	-17	4	55	34	64	11	-5	83	32	50	-167	120	26	13	67	-102	0	-88	113	57	28	-38	9	101	-42	10	67
219	222	61	51	107	31	26	10	55	37	97	64	261	157	233	224	127	222	28	16	193	48	300	78	183	155	14	119	21	85	108	86	72	148	155	155	172	195	228	222	343	143	140	85	32	122	265	160	61	111
90	61	30	41	27	23	77	-8	82	-8	0	-27	73	148	62	62	49	45	83	62	89	49	98	19	106	129	98	52	-1	-1	38	-3	-49	37	24	69	-25	79	41	27	-36	-30	-25	57	51	25	43	32	47	96
7	15	-7	4	18	31	47	-24	24	11	14	10	-116	-138	-162	-69	3	23	11	15	40	22	-6	12	6	51	2	-12	23	-10	29	5	27	17	25	7	15	42	76	10	57	9	2	26	-13	-29	54	6	-21	1
405	331	115	193	64	91	153	16	180	42	30	-28	548	641	607	702	283	388	345	144	329	150	506	126	482	428	376	283	176	182	41	106	49	197	184	99	99	339	278	107	178	192	57	217	21	137	165	69	217	141
7	13	25	11	8	18	17	10	17	20	-9	35	18	-56	-53	-18	14	2	53	10	28	21	-26	23	26	69	17	-13	29	-2	24	9	58	28	21	7	18	34	9	25	43	23	-16	20	-17	38	24	-37	-8	27
20	-3	-22	15	-28	18	17	-21	-58	-1	-17	-26	-109	-44	-122	-148	19	-19	-5	-16	51	6	-23	79	-20	18	-3	-15	-31	-26	-18	15	18	34	9	51	-13	21	-42	-31	6	16	51	32	5	51	27	-25	-18	-9
203	60	60	48	52	68	34	2	-53	12	-4	12	212	153	92	200	38	10	66	35	31	38	235	49	-15	59	86	46	71	17	9	-29	59	29	67	113	-26	62	97	-18	45	-16	53	43	6	36	50	7	36	85
-42	20	3	5	-10	24	-6	21	17	23	33	19	-74	-63	-7	-140	10	-25	49	-67	4	38	-91	-84	9	-33	-1	-40	-21	21	-12	22	13	-23	-2	115	-17	12	-48	10	22	17	37	-4	-6	3	-30	-42	-8	-13
533	706	290	261	287	339	365	25	500	163	794	719	536	749	676	672	503	696	705	473	521	514	513	833	264	389	559	472	240	511.7	283	335	535	757	632	605	432	750	650	280	554	498	332	978	651	701	969	961	453	331
59	-45	-11	-31	-62	-64	-62	-3	-33	-6	-91	38	-47	-27	43	-10	-52	-91	-166	2	-16	-46	-19	-110	0	-49	24	-53	-15	26	-55	-132	-25	-67	-8	4	117	-19	-76	-21	-14	53	-97	-62	2	-73	-37	-60	-27	10
189	6	-107	-5	-82	-122	2	-99	-62	-55	-50	-224	-76	-16	-102	12	-49	-25	-324	43	70	-4	28	19	59	53	-101	88	-40	-6	-243	-158	-18	-127	-157	26	-38	44	-128	-278	-156	-155	119	-148	-76	-47	35	-19	99	-148
93	19	17	106	155	92	113	26	117	5	53	14	270	229	228	372	109	47	102	8	107	20	147	60	103	122	70	114	55	36	88	102	-10	20	88	189	-120	103	114	-66	94	16	57	51	-9	11	39	77	63	148
4	25	4	51	28	-11	-17	21	-5	16	27	-8	4	-15	27	-14	-4	11	-3	4	-5	2	-10	-20	-9	7	3	21	-10	-3	-1	-4	-5	14	31	15	-29	-5	-16	10	-12	5	-17	19	11	-11	-16	-9	4	13
65	83	-70	26	19	-12	-29	-31	-21	-6	2	0	-178	-186	-179	-180	-6	-35	39	-5	22	-33	60	-50	62	22	43	11	-14	-63	17	5	30	-19	59	-90	-44	-107	33	-52	-28	-84	44	-23	-25	-64	-22	-122	11	19
48	93	16	67	73	-9	24	55	192	27	258	380	298	188	268	136	107	86	233	31	42	81	85	323	201	55	173	34	136	394.2	28	139	503	771	610	496	333	381	315	482	268	353	264	647	170	348	355	347	25	173
42	59	153	96	401	292	317	54	553	43	141	-4	784	589	788	1031	485	139	198	262	521	92	-10	486	133	482	1463	323	364	680	186	553	596	947	407	1352	838	1855	777	491	354	485	265	352	349	333	811	520	3	465
6	-15	76	2	26	-14	-36	-24	-7	12	-29	-12	-88	-87	-103	-32	-28	-11	-13	-18	5	4	-42	-49	-9	-17	2	-7	-2	-19	39	7	36	-34	20	38	62	2	5	4	-48	-16	-8	37	9	-41	34	-16	0	16
-28	-3	-21	-25	-18	-7	22	-5	-54	25	5	-1	-89	-103	-94	-127	42	16	-20	-18	-43	-20	58	-15	-21	-5	-20	-32	-17	-26	-20	-18	-18	12	2	-5	24	16	-7	-33	31	-38	-4	-15	-10	-29	8	-10	-20	-34
-28	-24	12	7	0	4	3	22	18	14	-13	3	1	-2	1	-3	24	14	-29	5	-12	30	-26	34	14	13	31	-57	13	-11	-5	3	25	68	34	4	26	52	18	-1	43	8	21	24	0	30	-16	10	18	11
51	117	63	37	150	50	122	44	96	4	61	22	88	115	92	131	71	66	38	36	115	62	153	39	163	317	233	138	217	77	76	54	232	343	251	662	169	386	395	330	217	105	79	237	63	88	336	104	-24	862
307	241	158	158	37	156	46	44	108	75	95	-79	512	202	586	412	101	340	310	163	319	226	466	116	469	257	318	176	195	65	24	6	190	204	156	439	365	195	415	29	708	178	639	233	17	94	422	153	222	211
4	16	-10	-8	13	-10	-4	-10	0	-10	31	68	-20	-24	-7	-9	29	15	8	-12	4	57	47	19	-12	8	16	25	-6	-9	-5	14	8	-11	26	47	29	33	-9	39	17	17	57	31	11	60	77	18	30	0
-129	-68	-66	-62	-16	-30	-130	-25	0	-56	-260	-270	48	131	-211	-25	-148	-235	-36	32	-97	-58	-4	111	-52	33	-77	-75	-151	37.8	-39	-191	-79	0	-218	-53	-193	-198	-211	-18	-130	-213	-183	-278	-342	-158	-64	-149	-152	-116
-20	-48	90	52	195	139	116	30	352	49	154	-123	813	806	943	1511	289	12	-213	225	169	35	-63	101	124	274	427	119	341	409	144	54	291	211	308	495	285	790	220	273	206	191	58	211	160	62	426	74	-69	532
110	161	29	58	216	73	45	4	61	4	-27	50	299	334	331	522	151	177	156	102	95	133	207	99	219	174	96	84	56	104	30	77	22	80	47	118	67	74	84	125	4	57	215	145	35	28	60	107	55	98
26	10	-16	1	34	-36	34	10	20	2	-12	24	225	244	140	175	88	54	-64	52	34	62	67	92	64	51	125	80	43	67	-17	28	-13	20	81	63	13	121	43	65	35	7	-133	69	3	23	71	47	4	84
67	52	33	35	98	114	68	-3	128	39	66	114	405	249	244	466	293	91	142	71	123	39	93	40	121	73	99	60	70	113	74	50	94	130	45	103	127	211	157	98	43	66	26	77	57	63	83	42	46	157
-77	-9	7	-16	68	7	-25	4	-26	13	-84	45	-11	16	-7	-15	-17	-13	-138	-56	16	5	-51	-60	49	-50	-13	44	-61	-27	-95	-32	-108	-185	-14	-15	-52	78	-87	-117	-114	-91	-43	-2	-61	-89	37	-141	-7	-29
141	167	301	143	322	147	212	41	169	21	62	95	1207	896	1333	1154	521	415	186	153	256	80	189	232	312	395	340	227	457	230	157	193	123	405	114	410	175	366	280	187	226	151	227	331	83	123	595	155	48	346
-71	-105	78	-36	51	-85	-58	0	8	-11	-28	-12	20	-47	227	-43	108	-77	27	-17	-35	1	-45	-103	-45	-51	68	-83	10	75	-18	-121	-22	78	205	112	-30	248	-51	361	-96	-42	-113	294	136	65	657	24	-85	-9
111	111	104	39	215	69	186	36	116	-5	181	43	198	243	312	153	93	125	152	77	116	165	191	34	207	235	327	181	105	94	110	134	251	312	239	489	203	651	432	282	271	329	293	462	173	216	612	217	48	144
-4	184	397	183	1452	374	418	157	613	160	454	298	2718	2132	2437	3068	645	166	340	380	858	390	213	192	441	1091	2380	604	1300	803	480	336	662	993	629	1526	310	745	671	375	493	572	472	593	273	294	821	356	225	1562
-218	-182	-158	-136	-99	-148	-142	-65	-122	-77	-185	-108	-293	-353	-484	-351	-166	-140	-257	-71	-172	-82	-207	-91	-198	-195	-278	-175	-156	-192	-138	-180	-285	-427	-164	-446	-227	-308	-399	-438	-190	-279	-353	-240	-116	-186	-270	-227	-116	-190
-116	-130	-58	-86	-165	31	-140	-2	91	-57	-112	-161	-238	-217	-93	-279	-32	-114	-68	29	-83	-14	-104	-56	-56	-14	-13	-113	14	85	-4	-160	1281	1669	1051	3538	1273	1657	1630	1713	690	1074	163	1145	648	463	1494	865	-130	26
-5	-30	-40	6	-5	-9	-11	-6	-45	-36	-86	-140	-93	-183	-71	-164	-104	-10	-42	-5	-4	-14	-34	-235	57	-40	-10	-8	57	-79.2	1	-18	71	301	41	5	-1	64	31	45	-25	13	-4	85	41	66	58	-126	-26	34
4	-14	17	-22	-53	13	13	-12	-57	19	3	24	-24	-7	-12	88	-95	5	44	44	-34	-23	-67	79	-49	-4	24	-36	-11	38	1	3	-22	30	-41	95	42	21	-28	-92	-25	38	-7	-17	4	-101	1	98	-20	21
217	101	1513	115	2677	1090	871	179	2845	198	556	327	7115	6484	8400	7791	1618	121	407	756	1670	320	92	1862	1035	2203	5156	2516	2238	1869	634	241	975	2005	1803	3848	2553	2875	1592	1880	890	1668	661	1094	881	1047	2081	1487	49	1729
-21	-122	50	-29	218	21	108	-1	238	8	11	-32	89	135	157	222	113	-4	-7	26	53	-12	67	225	94	115	157	0	53	151	38	46	56	26	90	-47	59	505	48	13	-18	148	53	65	41	8	102	13	40	27
10	60	-11	21	51	17	37	14	-7	9	-28	10	83	91	57	121	33	50	33	7	-7	-3	5	46	6	29	-13	17	34	44	16	53	8	17	16	25	6	104	-20	-18	-7	21	15	2	7	85	62	2	42	13
17	57	17	30	18	20	-12	16	59	37	21	12	41	47	55	71	-9	17	-15	44	10	-27	27	131	28	134	17	35	59	162	52	33	41	59	33	-9	65	48	29	-12	20	57	34	10	7	16	9	-26	32	42
62	116	7	59	10	113	43	22	83	-4	56	15	98	166	109	185	43	105	45	75	90	34	183	120	202	72	84	28	77	60	-9	35	9	15	100	130	87	110	6	-15	24	-6	166	76	6	4	-58	81	37	20
-295	-246	-177	-105	-194	-186	-160	-136	-307	-212	-168	-243	-296	-300	-314	-331	-169	-110	-372	-143	-222	-84	-278	-198	-283	-231	-142	-348	-187	-151	-299	-122	-209	-486	-256	-458	-314	-281	-325	-365	-293	-288	-378	-401	-203	-90	-175	-238	-177	-159
276	25	7320	5	2749	5636	3817	1405	11737	272	840	1198	5159	7923	8695	11585	4191	17	1914	4865	4187	716	-10	6853	4618	14822	12769	4437	5926	7932	4581	551	9179	13656	9943	18294	12018	16193	9032	7555	9509	12407	6420	8736	6427	5716	16381	6909	26	9169
-156	19	-70	36	-52	13	71	-28	-20	8	34	-84	-146	-111	-43	-51	-107	-42	43	-69	-73	-40	80	-123	37	25	60	29	49	19	-19	12	40	66	-14	101	104	57	19	26	21	-42	183	-96	37	44	28	-58	69	73
57	273	224	124	118	212	93	20	291	24	43	-6	262	306	590	431	193	171	167	167	223	90	268	259	184	224	485	295	149	145	181	42	172	498	529	1405	283	904	627	381	416	524	215	679	238	238	879	399	132	264
199	159	151	129	159	100	125	43	166	109	662	783	721	728	774	526	390	439	396	66	227	165	210	641	224	81	234	148	170	537.8	21	323	266	500	349	529	337	614	448	310	453	406	319	741	218	440	456	402	137	127
116	143	12	23	-23	-3	32	34	98	2	-68	5	217	155	161	204	61	154	102	80	147	140	132	75	99	43	104	54	51	68	23	-57	27	167	-81	72	144	79	84	-38	75	77	89	75	24	146	100	63	138	47
-8	46	-20	-19	-11	-26	-32	-42	-2	-10	-28	-39	21	-4	-46	-12	-25	4	-15	39	28	-8	3	-25	23	-2	30	-3	-22	-38	25	-25	32	50	-42	150	30	27	-55	14	-8	-52	40	10	-32	-22	-44	-22	-45	-20
-21	-60	123	-2	110	88	107	-1	110	31	98	133	21	81	65	140	26	32	-74	36	-8	21	-58	82	-46	-14	58	-24	107	109	72	40	11	109	109	97	134	77	239	164	72	141	84	62	32	69	187	21	33	51
-1	3	12	18	133	54	24	14	29	13	17	38	300	198	195	441	190	-47	-26	13	61	-34	-35	62	47	48	134	51	73	96	8	-9	47	112	35	76	41	171	49	-28	-3	40	60	60	-4	51	51	24	13	72
12	4	-12	17	29	5	23	21	-1	-12	16	-12	32	-13	-66	-56	40	65	44	-8	16	26	7	-15	59	20	-4	24	35	-18	6	21	47	87	58	54	83	67	41	17	18	-22	30	22	-2	-25	17	6	10	15
59	-24	90	29	154	21	24	-8	369	7	63	75	463	294	478	541	346	27	32	139	95	-4	19	181	100	60	465	142	107	169	78	132	83	547	195	111	109	348	255	95	67	98	173	495	36	130	204	300	24	54
20	4	3	14	24	7	5	21	10	3	-208	51	111	187	218	238	17	27	-14	6	27	-31	15	21	13	17	105	62	49	57	19	9	38	71	48	98	7	64	76	71	6	52	18	17	-2	8	29	-2	16	34
75	-34	-28	19	27	-13	-14	-1	-14	-1	-22	28	-95	-25	-83	-55	7	-2	-11	25	-46	-13	-8	-9	-36	-23	-32	-10	4	-23	12	13	-4	0	-8	-5	13	3	-3	12	-13	50	-4	-10	18	15	-2	35	30	-11
14	30	3	43	14	19	-30	8	40	-8	-1	15	0	71	-21	25	20	22	38	-79	18	-8	56	21	-13	-27	-7	43	-3	-41	0	-12	-50	-19	-11	19	13	48	-29	8	-15	-29	33	7	-5	29	7	-4	81	25
-55	-63	14	-22	346	100	91	4	140	-15	-4	-51	205	129	67	396	90	-35	-75	92	301	-27	45	68	29	112	383	152	303	325	50	-23	221	314	144	463	557	277	266	210	56	313	60	72	229	162	366	156	-43	451
8	35	38	9	118	100	70	15	74	15	35	-27	436	237	343	485	325	38	22	18	117	65	32	116	112	148	198	57	148	116	44	-18	119	207	88	290	161	314	216	116	117	52	50	123	109	89	108	91	54	113
22	30	-10	5	25	-4	9	22	-15	-11	12	33	46	6	-12	3	8	29	19	16	-6	13	31	23	7	82	43	23	10	5	10	34	30	29	0	-3	26	-10	24	80	104	0	14	10	-15	2	55	10	19	16
42	83	330	41	446	246	319	121	507	36	159	-54	1240	969	1176	607	351	91	175	205	410	97	53	234	358	1028	703	624	696	495	254	122	784	1658	838	2108	900	1849	1608	1148	590	753	383	694	402	485	978	760	2	563
-126	8	104	-5	269	115	84	40	260	22	53	18	1136	769	1034	1623	259	27	46	31	249	18	-45	145	180	204	1115	130	325	343	83	31	69	146	183	128	154	291	169	144	30	64	22	24	61	72	66	83	16	571
14	-7	457	125	732	411	563	129	1340	103	160	18	2075	769	1395	1854	1354	111	109	520	783	91	-14	514	675	1266	1627	720	760	968	291	219	282	724	667	766	330	1164	373	656	189	426	54	322	74	110	439	236	-20	1299
42	43	126	56	326	101	37	34	90	43	149	111	198	160	193	198	68	10	102	61	164	109	68	31	56	-4	315	59	169	206	97	86	102	311	140	317	38	107	174	162	160	61	121	135	48	72	195	39	27	124
-8	-10	34	38	25	8	52	29	35	44	56	87	80	115	145	78	39	67	55	33	94	99	40	33	71	132	203	70	60	62	7	-14	106	173	147	396	117	358	114	83	177	49	41	46	43	86	182	64	58	60
-86	-80	-34	8	-51	-11	3	-4	-36	11	13	-27	-136	-186	-148	-138	-44	-43	-58	4	-54	1	-39	-37	4	-30	-13	-62	19	-31	12	13	-39	2	-19	64	-46	34	12	-35	-86	-183	-129	-36	-2	9	-34	-51	25	-5
-25	305	16	49	7	-15	0	14	7	11	4	-5	137	78	31	82	5	12	1	19	43	27	79	36	4	-20	3	61	12	1	-14	26	15	47	31	-29	79	6	69	-37	55	-28	-42	-16	-5	-9	-23	-64	30	20
-24	-6	166	61	338	152	155	43	407	36	59	62	504	338	505	499	176	78	32	191	220	72	37	173	119	286	848	230	233	255	89	71	211	245	201	414	220	324	197	190	97	122	28	119	70	136	370	78	-9	434
-63	17	-52	-10	-1	-62	9	39	-36	2	-28	3	-45	-46	-34	-18	-80	-77	-97	-16	-98	-58	-77	-53	-18	-16	22	-91	-17	-11	-5	-73	7	-113	114	-67	66	3	59	-78	70	31	-64	46	0	-44	46	-21	-49	18
-196	-142	-41	-54	6	-24	-51	-17	-8	-13	-73	51	-85	-102	-143	-110	45	-85	-148	-25	-52	-19	-127	-56	-98	-41	3	-50	-20	30	-27	-111	94	130	39	103	-62	53	-75	-90	-31	-59	-102	-38	34	70	-42	-110	0	-34
-91	-23	-23	-20	14	-75	-28	10	-31	-19	-3	-5	-120	-126	-48	-102	-33	20	-85	-20	38	-81	-16	-71	16	-9	-69	-37	-13	-43	-57	-62	24	-67	16	-117	-105	25	-30	-11	-79	-169	-32	-49	-59	24	43	-75	-28	-28
4	-95	-42	-28	-53	-35	-59	-11	-46	64	83	124	-160	-220	-152	-230	-85	-111	-86	-55	-36	-56	-141	-75	-45	8	-12	-106	-84	-69	-17	-44	-21	-132	16	-2	95	-10	-14	-40	-52	-52	60	16	-44	-18	33	-13	-48	-57
787	218	151	207	195	89	189	88	444	9	1233	1241	741	719	981	440	444	329	947	126	91	82	220	1266	820	193	1027	128	211	647.4	15	394	909	1453	2285	968	917	932	822	677	842	1314	465	1011	920	1120	582	655	277	594
93	177	78	-153	1	64	138	52	6	-8	126	312	-25	7	188	42	12	28	89	25	103	45	323	-53	213	126	138	-253	31	41	39	158	127	313	177	194	200	243	111	44	251	118	434	222	82	-194	-39	-11	9	-38
57	43	80	75	109	74	160	116	189	87	661	717	591	713	710	500	288	328	290	116	43	143	90	802	160	34	488	88	71	334	66	162	723	578	777	782	382	686	702	335	475	538	276	992	890	687	636	403	52	201
5	18	-25	48	2	-20	21	42	-11	14	-10	72	36	18	-6	-109	35	46	15	18	-7	-17	73	12	-23	24	7	13	-1	22	12	-4	17	15	25	-107	-17	-7	-8	-13	3	21	-1	2	-25	6	-34	-8	-11	-38
-30	15	-15	7	8	-42	-2	-7	-39	-37	11	17	-72	-81	-75	-111	-26	9	13	-25	10	-37	37	-15	-14	6	12	25	-10	-5	-30	-10	-15	23	2	-52	-4	-9	9	-77	-21	-44	4	-2	-38	-31	-13	-37	-1	-18
-41	38	-30	23	40	4	24	22	-7	-48	-10	19	-51	-21	-53	-52	19	18	46	6	5	12	34	34	-13	23	0	-17	6	-4	-1	-12	31	16	8	13	13	1	-17	23	63	48	-17	9	-8	-45	-58	-58	38	-18
-74	-186	12	22	30	-1	27	61	-20	9	38	-37	-100	-10	210	13	-137	-110	-130	27	194	-9	92	-47	-76	-21	-14	-80	42	60	21	-53	-23	91	-9	-125	-71	114	-88	73	40	-87	7	-52	-31	24	67	-87	50	64
42	97	58	70	40	167	116	8	236	31	12	21	49	64	112	-157	197	93	242	116	120	94	100	159	122	227	154	154	99	102	29	67	191	377	299	285	197	152	302	149	156	105	70	78	131	154	162	89	73	115
29	37	30	11	182	42	20	18	45	-10	29	-24	557	471	532	916	147	64	72	34	158	52	38	124	57	117	176	98	76	97	23	69	28	39	52	60	100	225	55	104	29	-14	37	55	20	3	17	62	25	81
-108	-1	-124	9	-88	-8	-47	17	-112	-19	317	-48	-372	-151	-336	-352	-124	7	133	49	-47	-8	48	-49	-37	-96	86	-8	34	-249	-111	-27	-68	-25	56	-92	78	-81	-50	-92	71	-101	-118	30	39	-50	-98	-65	-40	-38
0	-4	68	-13	-21	34	15	-39	13	-20	2	3	-473	-417	-394	-585	-203	18	-56	17	15	1	-94	-50	-62	-23	18	-91	-11	-94	23	-62	-31	13	33	-29	-62	2	24	-47	222	42	-31	-17	28	-38	10	-3	4	43
41	57	9	19	45	18	56	-9	24	9	70	-40	120	146	128	137	58	27	91	96	-22	84	8	25	46	-3	-8	54	-29	4	36	14	-8	-10	7	26	22	-32	82	29	126	-2	84	14	20	48	-5	114	20	48
58	32	849	108	1191	722	1	23	235	32	83	33	1631	1732	2543	2249	872	-3	45	63	49	1	15	99	291	843	3511	425	1348	829	488	323	46	32	2	472	29	506	205	114	147	47	55	35	94	38	254	87	-7	984
12	52	70	46	147	72	-39	1	28	-14	-32	20	114	72	267	410	173	38	5	2	-3	-53	-12	38	29	36	89	25	65	9	-7	-13	46	65	72	107	2	184	15	143	-10	35	-10	66	20	27	95	17	-13	95
126	85	48	2	55	15	118	-6	20	11	-29	-77	87	70	35	244	50	144	97	102	86	82	239	21	66	34	22	-11	37	104	1	124	-15	57	50	102	-61	145	2	105	-25	23	135	95	22	-53	108	37	124	106
34	38	36	0	93	38	10	-4	61	26	37	-12	96	89	134	47	9	-7	-14	-4	71	-39	41	31	-5	51	83	57	71	42	-2	-3	37	70	49	63	24	19	-17	11	56	50	13	-6	36	49	70	27	-33	65
62	9	146	39	135	31	80	34	74	19	240	412	199	159	188	271	4	163	175	54	81	54	34	234	126	27	363	31	266	267	55	208	164	281	280	110	106	138	111	44	211	160	130	257	96	64	153	190	60	150
-94	-162	33	23	71	29	82	10	69	19	5	-18	366	210	222	426	-7	-8	-152	-5	70	-34	-43	16	3	107	166	-10	75	63	-6	-40	59	93	61	139	88	240	-1	74	-32	104	67	-14	18	-14	132	18	-47	170
-14	16	99	1	687	130	9	79	27	-22	-10	-9	149	168	-1	131	8	-11	62	13	26	37	69	13	2	24	73	73	52	19	-1	5	58	39	59	107	61	133	-12	73	89	14	-8	52	20	35	59	13	30	27
-76	-13	-41	-13	7	21	-17	24	2	-14	-12	-21	-99	-154	-142	-159	14	-8	-29	-27	-16	-106	-12	8	-20	-14	19	8	12	-12	-12	-21	30	43	11	-18	4	239	9	15	-3	24	62	-1	9	26	-9	8	-7	-10
-9	14	17	-5	20	-17	-11	8	30	53	27	-4	13	57	-59	-54	-26	-11	53	30	-44	2	56	-18	-16	60	78	48	35	36	31	-31	76	-36	52	126	98	123	49	-21	86	-193	117	6	29	26	-28	-62	-15	54
-43	-34	-20	15	-27	21	-41	5	-54	-14	12	-70	-759	-362	-637	-792	-133	29	-36	-23	-12	-29	-73	2	-9	-45	-42	-53	-35	-177	-16	-51	-32	-65	-49	-8	-36	-26	-117	-159	-43	-75	48	-64	-46	-91	-16	-184	-40	-27
636	745	345	380	155	293	351	64	365	-30	269	322	352	386	359	658	136	420	370	275	304	298	685	398	477	483	327	448	212	45	47	153	304	489	434	1199	1024	610	450	288	861	234	940	436	45	250	640	173	119	405
26	-45	-72	-14	41	-35	29	28	22	12	2	-50	-311	-270	-403	-511	0	-36	69	54	-34	-6	-4	14	-102	29	41	-11	-30	-132	33	-13	-75	-131	-9	26	-115	14	-156	-133	-28	-146	-6	-24	-72	-46	-76	-359	1	-17
-200	-144	-112	-53	-110	-99	-132	-48	-183	-29	-34	-109	-279	-384	-240	-363	-76	-74	-199	-138	-250	-112	-161	-143	-145	-126	-149	-184	-130	-171	-74	-114	-105	-220	-145	-340	-170	-178	-110	-100	-296	-126	-285	-93	-78	-33	-159	-452	-79	-177
-179	-74	-50	-49	67	-57	-72	23	-139	-53	-12	54	-43	-11	-18	159	-98	-54	-248	-41	-146	-53	-141	-46	-129	-106	-648	-105	35	10	-114	43	-51	-137	-73	-271	-90	-35	-176	-47	-161	-106	-31	-1	-67	-68	-125	-56	51	-119
-168	-49	-66	-31	-18	-134	-83	-2	-1	-9	0	-63	-133	-128	-72	-104	-47	-90	-88	-117	-190	30	-148	-37	-113	-127	-30	-192	-6	-52	-28	-131	-155	38	-49	-331	-107	-70	-71	-182	-145	2	-174	-51	1	0	17	-130	-28	-104
196	313	184	172	266	180	228	48	459	41	94	134	307	186	275	450	419	242	334	298	401	442	351	233	358	354	638	443	301	395	31	228	261	442	532	797	324	766	377	179	360	301	271	217	21	129	389	81	184	233
7	-80	221	66	469	357	353	31	712	37	181	72	1185	963	1349	1472	519	-5	-47	130	420	39	-119	472	546	773	1197	647	936	832	276	31	606	936	658	1256	639	881	713	621	231	462	87	512	92	123	782	221	-24	439
36	19	37	90	213	74	141	30	228	59	79	30	263	189	207	343	100	59	53	70	260	28	123	119	117	204	264	21	96	125	79	88	72	153	148	102	129	183	122	48	20	139	130	54	110	76	93	79	85	47
-68	-44	-28	-56	5	-63	-37	-35	-47	16	-20	-40	8	20	58	76	33	-66	-133	-44	-79	-47	-187	-22	-79	-86	-62	-50	-19	-5	-49	-57	-20	85	-21	-124	-64	-114	-54	-81	-71	-44	-104	-30	-13	22	-92	-10	-52	35
-208	-225	-102	-101	-57	-101	-57	-52	-123	-15	-20	-66	-254	-219	-194	-213	-42	-106	-232	-182	-177	-118	-236	-113	-178	-179	-88	-214	-74	-85	-53	-63	-80	-56	-141	-273	-118	-144	-104	-160	-136	-125	-135	-157	-52	-13	-172	-115	-84	-93
12	4	378	64	1240	347	219	82	635	4	105	-43	2316	1658	2315	2682	524	12	68	160	577	144	52	576	454	804	960	612	1180	731	84	41	563	1081	725	2793	911	1856	1151	967	446	509	351	461	189	341	1122	424	10	973
-30	-31	-12	15	-53	9	-1	-10	-8	16	0	7	4	-29	-29	-8	57	18	-15	-36	-5	-27	33	4	-3	-25	7	-10	11	-2	13	29	8	13	-9	13	45	5	27	14	28	76	890	-3	-1	-28	39	-3	18	19
-11	332	-5	101	87	209	193	124	4456	4345	271	197	380	400	733	483	302	81	458	412	479	36	397	106	357	896	299	450	430	393	53	120	122	417	648	382	70	199	440	203	252	104	323	479	52	192	245	617	112	169
155	13	-26	188	269	366	124	24	5738	3124	242	203	1552	478	1204	1284	3545	86	1060	771	539	42	21	29	109	1027	180	501	513	772	16	756	97	52	193	381	151	28	76	-162	43	91	57	97	34	106	104	131	31	192
-190	-76	-76	-54	-118	-30	-126	-2	-40	-37	-69	-72	-373	-458	-362	-519	-67	-89	-97	-25	37	-45	-128	-77	-66	-63	-129	-137	-86	-91	-90	-85	-38	-215	10	-174	-142	-191	-187	-76	-183	-152	-114	-221	66	-89	-150	-67	-33	-20
257	90	88	178	324	52	55	66	160	51	97	4	118	79	49	-12	81	80	347	75	204	153	388	56	211	190	183	183	153	136	65	106	253	258	130	385	339	310	235	123	424	203	350	123	112	101	495	106	94	92
-59	-62	-23	-9	-52	-11	-59	-23	-63	-1	22	-66	-116	-58	-46	-216	-74	21	-29	58	7	6	-86	-45	-40	-41	-22	-41	-56	-11	-16	-41	-95	30	21	22	1	12	18	8	-48	-36	-19	-45	-29	-36	-77	-35	-41	-42
358	71	771	50	1665	173	1368	243	1880	311	453	46	701	706	969	767	219	85	407	465	732	410	154	657	832	1543	1989	807	591	775	406	163	388	1436	844	2858	762	1518	3021	521	469	1197	389	374	361	626	841	559	86	-29
1548	1076	6552	807	9762	5997	7845	1434	11275	2355	2229	1221	11444	10209	11933	19392	11276	1377	5789	6722	12282	2761	347	8237	9691	11264	14580	8974	8563	13155	5383	4807	2743	5797	5619	9909	3014	12688	4991	1603	3590	6194	3224	2810	755	1380	4139	1507	222	3082
-272	-104	258	-24	326	123	150	50	286	-10	96	-8	24	74	984	361	418	-97	-229	59	107	-113	-351	156	202	409	555	216	487	543	101	64	357	605	466	811	-53	864	290	276	101	66	-7	193	30	90	313	9	-86	635
13	12	2	-16	12	-4	39	3	-1	13	-3	3	-152	-42	-34	-25	-15	-10	-34	54	-13	-11	7	9	34	4	58	13	17	12	-21	6	12	-34	33	-2	-6	2	15	-39	-36	14	29	-29	4	37	-22	0	-22	-20
-193	-215	-114	-77	-59	-132	-168	-10	-85	-14	-51	-136	52	-131	-120	-305	53	-89	-176	-116	-242	-138	-370	-16	-259	-248	-184	-220	-109	-66	-126	-167	-208	-265	-216	-60	-372	-99	-62	-228	-196	-182	-104	-255	-53	-71	-130	-120	-104	-10
98	87	27	31	21	24	-14	-12	34	28	90	37	36	28	-6	78	38	53	30	50	93	62	53	7	56	93	52	27	25	6	10	16	67	108	99	109	129	108	35	71	177	46	210	61	-3	-3	92	121	61	65
344	190	84	6	50	106	92	-2	99	-8	6	-30	-51	73	147	44	162	433	195	121	106	6	256	150	310	143	378	187	92	38	117	124	49	277	243	190	108	160	233	103	173	163	114	236	140	23	72	101	80	162
-87	-59	-47	-66	-115	-53	-20	-13	-44	-30	-77	-102	-114	-78	-75	-7	-16	-75	-137	-17	-50	-27	-1803	-72	-70	-80	-66	-75	-46	-18	-84	-100	-149	-110	-47	-143	-35	-146	-140	-82	-83	-35	-138	-108	-48	-12	-125	-69	-41	-24
31	6	36	35	71	38	52	-1	210	32	34	14	593	335	658	310	88	-20	60	19	90	-6	52	48	59	180	220	91	84	25	21	4	152	468	283	220	93	367	73	251	78	243	29	-1	83	186	80	220	37	62
-33	19	-10	-58	21	-18	0	-1	-23	-1	15	-33	39	18	40	-54	-30	-70	-34	-40	-51	-24	41	-37	36	4	-34	16	-37	6	-59	-64	-61	73	26	37	-30	55	-64	37	-41	-129	11	-27	3	-94	-25	-17	13	-1
75	32	349	3001	2609	111	82	13	117	716	32	39	-92	325	106	245	179	57	167	4	153	-15	162	78	153	118	93	59	96	28	99	93	44	1	95	221	53	-39	37	74	144	102	78	65	40	-40	105	54	18	150
433	568	148	276	64	-73	100	-4	278	50	57	33	478	323	1022	689	165	343	536	221	175	125	655	48	295	-43	-14	485	76	196	75	-7	96	109	197	285	173	186	-66	-83	301	295	392	284	38	-25	227	17	190	171
276	287	360	192	373	200	318	95	468	120	287	210	1890	1593	2292	2933	338	56	363	273	473	153	496	446	457	508	1506	862	461	506	481	141	247	285	268	703	147	273	190	268	323	232	153	292	90	173	378	162	115	384
570	85	2877	516	2864	2604	2088	591	7431	429	1158	445	8832	7502	11530	10471	2433	126	1588	2955	5698	415	-27	2365	3538	4460	10672	7616	7227	7376	1732	1081	9540	13707	6501	14371	11256	10964	11331	9001	6876	9953	4678	4553	5823	5477	10277	9099	-62	2175
228	67	1846	-15	1919	1508	1629	549	3765	164	1585	762	4533	5409	7596	5343	287	64	970	1139	2736	418	-18	735	2956	4317	10955	3719	4542	3788	1282	556	7720	11259	8174	15354	8440	10974	10758	8177	5413	7600	5191	4812	4668	4915	11276	8214	-51	2054
7	18	12	28	29	4	17	6	17	11	10	33	22	-27	-34	19	67	58	35	6	77	13	-2	71	36	22	30	40	25	13	-8	41	38	29	59	-27	54	30	68	71	67	57	13	3	27	50	63	48	21	13
6	60	-7	50	17	-16	17	8	-16	7	-13	35	-30	-47	-99	-34	2	37	150	13	59	1	71	2	33	56	30	69	11	-13	16	44	-4	2	27	-6	76	61	4	65	16	34	59	17	-18	-13	13	-31	0	82
-107	-37	61	-96	119	-22	80	50	109	-6	19	25	87	59	85	154	-78	-78	-135	3	6	-61	-36	63	54	-3	249	-4	4	42	42	-74	114	65	-73	288	63	263	91	66	0	65	-19	4	29	3	252	36	-6	-7
5	144	8	1603	3874	33	-22	-8	1258	-6	-6	-19	-11	-45	-45	-55	3494	78	-9	133	41	3	-5	36	99	29	194	50	5	95	-54	95	-66	-42	20	-130	-29	-16	-82	12	-46	-27	-31	-74	-10	-26	46	-35	36	-44
28	16	-14	20	222	9	-5	-11	33	17	1	22	89	51	73	68	58	27	19	29	19	11	92	18	49	38	24	103	26	15	48	5	43	65	101	29	77	28	97	-28	153	25	-16	47	33	-30	28	0	53	20
-208	-93	-101	-45	-96	-90	-64	9	-106	16	-48	-27	-156	-142	-131	-172	-114	-153	-131	-68	-129	-8	-73	-147	-134	-72	-134	-150	-47	-61	-137	-126	-126	-205	-41	-247	-189	-121	-166	-227	-184	-86	-182	-154	-46	-27	-175	-52	-12	-162
-2	2	-24	-7	-22	6	14	-14	-10	-8	-1	-22	-31	-28	-54	-34	-17	-15	-6	7	-22	38	0	-15	13	9	-36	5	14	3	1	14	4	-10	0	38	-18	-7	-20	-2	-19	20	-8	-15	8	-14	34	-19	19	9
41	35	67	44	41	23	57	26	184	16	52	-6	129	72	107	180	273	62	205	140	220	87	95	214	141	288	640	120	94	76	66	24	154	104	248	-27	117	128	320	17	65	-7	81	1	55	-2	67	33	60	38
16	29	13	0	42	8	-21	-5	58	18	33	-17	68	101	107	128	19	19	45	38	43	56	38	34	21	55	65	31	50	40	21	36	58	55	30	146	61	92	67	110	78	18	25	45	23	53	76	6	20	30
6	81	3	5	70	17	27	8	16	42	44	-16	141	210	157	103	17	54	19	-16	67	-49	58	35	44	34	17	45	17	-18	43	29	71	36	22	25	-8	44	-14	1	66	35	56	20	25	-18	13	-9	50	64
44	42	43	32	91	74	34	17	73	11	66	26	238	259	282	484	75	98	68	15	63	54	102	46	113	109	235	101	133	84	50	70	33	171	34	223	156	74	70	51	160	77	114	94	20	69	73	64	48	58
243	183	266	253	674	142	278	77	393	124	414	116	1978	1798	2002	2144	170	211	188	151	99	133	257	175	209	354	534	306	289	254	224	166	166	377	238	364	119	500	357	55	420	227	244	391	91	71	775	143	13	663
122	152	229	136	133	223	505	68	876	258	481	171	4063	761	3036	1933	695	131	358	352	496	108	149	409	251	671	570	259	194	285	204	144	391	951	396	468	378	820	429	328	281	345	162	164	195	179	494	192	66	149
-126	-82	-9	-1	51	-71	-37	-57	279	-6	-24	-42	150	30	-85	203	150	-2	-63	20	92	-23	-246	167	178	115	543	83	92	353	-32	-25	662	276	209	1832	422	1641	370	264	122	219	-64	125	171	247	267	114	-14	-117
-30	6	-18	38	-42	25	-42	11	3	10	-8	32	16	-70	-7	-4	-41	-11	-40	-16	-1	26	6	17	-15	-37	-24	-98	-39	5	-45	-24	-1	2	-38	45	-18	-12	1	-4	-29	-62	53	-18	-13	-36	35	-35	6	27
36	20	6	34	-9	8	-19	16	-6	-6	4108	3880	16757	15021	16658	17389	7	27	27	-19	27	74	53	17	10	47	26	42	12	-7	-3	8	-1	97	18	24	53	-2	93	19	-32	15	-16	23	16	-12	29	43	-11	25
-72	-316	99	-47	-37	-72	-49	-18	-117	7	-203	-149	-263	-198	-121	-245	-133	-201	-209	-125	-150	-51	-335	-150	-248	-192	-190	-247	-105	-82	-155	-199	-124	-133	-52	-313	-249	-37	-213	-197	-79	-26	-226	-119	-50	-96	-159	-108	-103	-86
-153	-78	-97	-85	-106	-77	-78	-19	-155	-56	48	11	-152	-135	-121	-427	-198	-84	-249	-116	-83	-32	-191	-101	-191	-153	-155	-129	-112	-143	-57	-156	-42	-103	-57	-74	-126	-58	-92	-24	-107	-80	-85	-43	-13	-51	-62	-59	-51	-264
90	95	68	120	176	142	114	6	208	19	112	90	3000	2456	2291	423	185	87	87	78	160	53	91	114	175	235	178	95	204	127	41	13	96	94	98	257	157	114	106	-26	170	194	125	14	12	41	157	50	28	180
-34	65	-29	-3	-6	-24	-4	22	1	8	22	-17	-184	-110	-123	-88	-48	-68	5	6	4	-24	25	-15	14	-68	26	-35	-2	-30	4	-28	-14	-17	-17	-4	29	15	6	-4	11	22	22	4	39	-23	5	-38	-21	14
-60	-187	-80	-76	-50	-37	-85	-29	-89	3	-106	-38	-198	-149	-165	-144	-44	-14	-165	-111	-67	-31	-162	-98	-178	-78	-101	-98	-46	-47	-43	-53	-51	-11	-83	-113	66	-113	-149	-114	12	-49	-101	-13	-27	-83	-56	-47	-27	-8
-4	6	11	16	26	-46	-31	11	-2	-5	12	10	-23	44	-66	-9	26	24	9	27	26	-25	4	-5	-6	35	-10	22	29	18	-33	17	46	-7	9	-25	7	0	-27	3	40	13	-31	-24	4	-28	18	-31	20	-54
91	87	23	80	-59	51	28	-3	56	4	36	5	-154	-88	16	-49	-112	99	35	-29	-12	63	41	9	9	56	-59	17	-37	-43	-22	99	80	-17	37	51	-141	-118	-61	-22	-33	-82	35	-107	-17	3	-37	-19	4	-37
67	13	-5	36	38	8	0	0	24	-17	3	17	740	304	331	245	41	15	2	-3	-5	164	38	41	91	-29	46	-14	36	-20	-22	-55	11	-8	26	50	27	29	31	-15	48	352	63	-25	-51	12	33	-2	21	65
-306	-268	-211	-115	-227	-185	-110	-35	-222	-81	-117	-71	-275	-203	-441	-392	-108	-138	-191	-107	-218	-216	-300	-66	-155	-134	-195	-209	-115	-147	-144	-203	-148	-322	-145	-332	-182	-111	-295	-254	-273	-76	-273	-231	-61	-114	-200	-135	-123	-101
299	234	140	119	150	112	69	14	186	21	46	65	386	383	396	365	143	158	297	115	37	45	302	184	234	189	291	231	129	126	144	63	103	174	125	31	171	238	131	116	153	366	114	117	79	67	187	129	166	149
6	73	22	17	-15	-9	21	18	36	-10	-32	18	-25	57	59	29	33	52	26	6	-10	-32	38	8	31	34	61	70	21	1	25	11	66	56	31	87	5	26	8	1	80	44	13	37	16	17	46	70	9	11
-94	-330	-67	-206	-2	-159	-27	-32	89	-235	-11	-295	-150	-157	-842	-467	36	-593	-291	-308	-208	-263	-168	-263	52	-218	-110	-281	-442	-263	-303	-633	-103	-1066	-674	-486	93	-1606	-160	-691	-43	-596	-5	-243	-182	-72	-204	-652	-3	-111
-29	55	53	-42	72	86	31	-15	-49	-23	-10	-84	207	242	29	71	182	72	95	-5	140	-46	-107	81	141	-41	151	61	113	27	-47	-94	-15	-120	-31	-116	-83	-85	-57	-152	-148	4	-83	-58	-3	-56	5	-47	5	49
-6	-37	-18	-23	-66	-28	-35	27	-50	-15	-33	-27	-59	-88	-73	-130	-155	19	-41	-31	-70	-32	-73	-46	-53	-60	-21	-16	-12	-59	-48	-12	-45	-74	-43	-138	-74	-45	-32	-45	19	-94	-32	-15	-6	-58	-58	-5	-9	-76
36	56	59	4	-42	-5	-19	22	-37	-12	10	19	67	49	36	58	41	-1	-44	-16	31	-37	43	-43	9	16	17	-2	6	-2	11	-38	-41	-112	-55	7	98	117	29	23	16	124	-44	12	26	-88	124	-29	-26	-31
276	216	339	136	536	212	328	59	565	234	234	88	769	879	636	1163	345	388	141	118	302	256	410	197	320	230	873	306	253	319	483	356	256	372	394	222	254	324	248	165	331	300	206	309	202	165	355	214	114	399
39	-26	-82	-59	20	-150	-64	-53	-142	-47	24	-38	25	70	-71	-110	-357	-279	-77	-52	-98	-82	-85	-310	-1	-119	-10	-143	-56	-109	-43	-70	-67	-101	-46	-128	-61	-25	-97	5	-96	-87	-45	-70	-27	-128	-63	-41	-124	-114
25	-2	-13	43	-6	12	1	-16	32	-17	13	49	-15	56	7	23	15	-2	37	-7	40	36	14	33	39	28	18	22	18	-12	18	24	8	14	21	-2	-2	53	14	10	48	13	-8	-56	26	-20	48	35	31	5
-26	-18	13	-28	-13	-26	6	-22	-50	-20	-34	69	5	55	107	41	-32	-25	1	-18	-93	-34	86	-55	25	-128	21	6	-60	4	-37	-126	-9	41	81	-25	36	47	-13	24	50	15	-151	-10	-26	-21	-19	-30	5	-40
-40	-12	-16	-4	17	-14	9	11	28	1	-25	40	-58	-1	-42	-11	38	3	68	-13	18	34	39	-13	20	10	70	-2	-3	3	10	24	9	12	-6	-4	30	-28	5	-17	49	21	-49	8	1	-6	-17	-6	-4	-20
14	28	-9	-15	-19	7	18	-9	19	-4	-2	9	-51	-20	35	-14	-3	55	19	38	41	19	-14	-18	31	27	36	43	14	-10	1	-1	-18	14	24	-23	8	20	36	35	-57	35	4	44	20	11	15	26	37	-2
-131	-94	-70	-33	-51	-163	-44	-18	-80	9	-35	26	-203	-245	-188	-198	-61	-11	-120	-66	-54	-1	-51	-57	-78	-28	-85	-89	-44	-39	-155	-37	-42	-183	-50	-168	-162	-36	-109	-107	-162	-73	-88	-195	-68	-50	-50	-74	12	-98
-48	9	-29	-2	-15	-4	21	-12	8	-10	4	59	-274	-172	-192	-352	-31	-16	23	-13	-3	-23	44	8	-1	-8	-7	25	-14	-8	2	17	9	-60	10	1	-25	-37	-18	-23	-5	-3	-54	-6	1	-29	13	-25	-17	-17
-4	69	11	10	-100	-23	-47	24	-89	-48	-473	-232	-694	-335	-222	-477	-56	150	-203	60	-31	41	4	-551	-68	-22	-87	264	-49	-270	5	-110	-267	-167	-55	-233	-170	-440	-125	8	-442	-78	-9	-797	-35	-80	-86	-26	-22	-197
-34	46	-39	10	5	5	-30	-9	-6	-31	3	22	-654	-421	-462	-938	9	-9	-10	6	2	8	13	0	7	16	15	7	18	-67	20	-22	10	45	-7	35	-3	-14	-30	18	33	-25	-61	1	-27	-28	-10	-57	-32	24
-399	-163	-120	-241	-139	-273	-189	-70	-275	-101	-72	-40	-367	-395	-266	-357	-106	-155	-246	-217	-326	-165	-141	-113	-367	-180	-79	-267	-17	-237	-277	-201	-16	-89	-203	-381	-251	-211	-67	-376	-180	-134	-214	-309	-39	-42	-119	-103	-82	-62
-23	0	141	13	794	212	-20	-7	12	12	13	20	134	78	98	77	21	57	18	-43	13	-22	-49	-10	49	93	480	35	225	429	5	-21	34	5	32	0	12	0	-12	-3	18	-5	-1	-2	29	-5	-27	0	17	162
29	57	-1	29	-22	-22	12	24	-24	6	36	70	155	212	141	257	45	38	16	18	10	51	128	38	38	18	40	34	-32	4	-8	18	41	85	65	58	27	-9	22	-26	-23	50	84	33	39	6	49	45	20	3
-123	-109	-6	-9	-31	-28	-96	-14	-93	-27	-47	-37	166	25	-121	98	-17	2	-159	-26	-136	-82	-3	-4	-54	-28	-11	-111	-18	-29.3	-86	-193	0	69	57	-521	-39	-51	34	-110	-99	-139	-30	84	-16	-151	76	-241	-16	-94
35	64	106	49	54	87	147	37	249	25	92	71	172	206	208	313	134	30	91	51	221	114	67	21	107	189	346	87	64	34	66	53	181	213	212	211	184	357	375	155	165	46	128	168	57	143	154	123	-14	99
-79	41	-9	-32	-149	24	18	1	-6	-30	-27	-54	-22	-55	-54	-1	26	7	-43	-21	-2	-62	10	4	15	9	25	-20	50	-18	-39	-33	-48	-65	0	-57	-62	-41	-23	-67	-33	-13	-6	71	-2	-13	-40	-65	-20	54
-146	-67	359	-54	1253	55	105	46	302	14	-34	-24	1080	1012	1218	1080	92	-46	-135	-7	75	11	-70	-26	3	40	852	62	508	209	139	2	-93	37	130	-137	-121	-71	-69	47	-186	-129	-135	-26	47	4	-112	113	-85	208
70	-7	-58	-11	19	-11	41	2	106	0	229	129	340	264	264	258	168	178	122	35	42	9	-53	292	79	21	197	0	50	183.6	-19	53	316	202	210	380	74	140	180	93	115	192	56	245	356	339	194	181	16	62
65	80	97	111	147	7	264	-21	84	16	99	242	510	261	418	791	196	201	396	123	226	25	194	125	390	246	177	223	212	184	-1	181	105	383	212	379	244	323	248	166	286	56	303	287	113	31	358	264	162	161
26	122	-127	-55	-128	-126	-16	18	-152	-14	8	59	-114	-173	-79	-20	-73	-37	-124	-48	-74	-24	-132	-49	-58	-114	-154	-16	-73	-151	-124	-115	-131	-141	-12	-197	-175	-63	-248	-152	-178	-76	-27	-16	-59	-50	-126	-132	-57	-216
68	-1	25	-44	38	27	147	-5	69	28	82	74	252	273	231	296	34	36	106	34	69	107	108	10	110	78	198	70	79	36	6	13	83	108	41	142	56	92	130	72	78	-6	109	73	37	48	122	69	7	85
11	49	54	26	12	2	39	19	41	3	52	88	85	126	142	54	6	121	-9	15	74	47	70	31	124	30	103	53	44	44	3	29	10	85	60	77	60	38	34	64	48	34	56	63	25	45	4	46	40	12
-80	-18	1	-31	0	3	17	6	-10	-3	-45	30	-88	-136	-86	-99	32	0	25	-12	-4	-57	-16	36	11	11	10	10	-11	3	6	2	9	-4	-1	-50	8	-11	2	-12	-29	-7	-48	-10	24	3	22	18	-6	46
-58	-23	-18	-11	5	-1	-8	18	-21	2	2	-49	-47	-87	-100	-44	3	-13	-38	-14	-22	18	24	-35	-46	-41	-11	-11	-6	-7	-20	11	31	42	18	-38	-32	-1	9	-22	-58	-27	38	-2	5	-9	-51	30	16	12
-50	-29	-32	59	-31	57	19	9	58	7	11	-30	-76	-5	-54	-37	90	-24	15	-5	0	-11	-7	26	0	35	-47	-57	-16	-31	-4	-88	17	-44	-10	2	37	-12	-12	8	55	18	13	-27	14	26	40	15	2	-30
-17	36	30	56	128	51	226	28	228	9	177	91	458	436	1026	721	172	134	179	26	214	125	184	84	119	80	347	190	70	109	94	114	169	204	89	396	200	323	138	111	91	227	143	131	23	20	261	10	-27	117
-7	7	31	-5	113	20	324	26	45	13	73	-6	659	504	553	765	66	38	-20	16	35	-11	-35	142	19	116	232	67	88	58	138	76	0	133	116	5	51	138	29	-23	4	3	-21	40	27	64	47	23	2	3
-37	-44	3	-23	42	-8	59	4	-15	-2	67	-4	44	129	147	18	26	4	-25	1	-7	-32	-54	-6	-19	26	108	13	-9	-10	-4	-15	5	11	27	41	-2	23	-15	-17	-6	-41	28	-6	1	35	20	12	16	-4
-20	-79	-9	2	-14	24	90	11	-33	-28	102	64	436	518	477	376	0	-2	-25	-24	-8	-47	-43	-1	2	51	329	-21	14	-13	51	18	-11	34	76	47	-11	72	-28	15	-17	-36	5	11	8	54	44	-7	-10	-2
-189	-113	10	-147	254	-24	535	37	138	-2	-34	-46	-98	58	41	103	-154	-146	-308	-11	89	19	-270	-124	-8	33	591	145	604	265	225	-24	51	183	-16	-3	78	233	-49	93	-19	235	79	98	112	-8	174	38	-96	51
-140	-82	-105	-84	-112	-46	-55	-58	-143	-31	-41	-78	-285	-321	-235	-241	-63	-68	-192	-118	-90	-109	-168	-32	-112	-124	-73	-77	-101	-90	-73	-121	-94	-146	-60	-193	-80	-135	-144	-168	-141	-8	9	-128	-59	20	-100	-55	5	-109
-13	5	-130	-17	2	-22	-17	-35	-28	-24	-1	-39	-193	-93	-153	-188	-52	-46	-51	-65	-18	-44	-23	-35	-72	-47	-40	12	-24	-68	-19	-64	-37	-13	-86	-70	-39	-63	-85	-104	-28	-39	0	-51	8	-8	-31	-104	-54	-45
25	11	25	32	13	14	76	12	-3	25	45	72	48	37	35	16	19	9	17	42	5	15	-6	32	22	19	27	25	43	18.1	-9	23	71	-88	57	17	23	24	38	5	54	54	12	101	58	-2	30	13	-24	-26
145	257	244	40	555	197	458	73	418	11	174	131	960	889	831	767	429	138	48	-83	198	36	274	237	333	217	441	375	588	246	250	202	64	248	211	136	294	362	55	193	240	106	278	182	64	21	233	137	96	552
152	127	117	107	97	79	111	1	1381	47	137	32	257	144	214	361	728	116	523	857	350	146	131	91	181	195	177	135	95	126	87	76	69	218	161	207	270	234	162	188	165	129	232	64	59	61	278	165	118	95
390	143	539	367	1277	429	345	103	885	114	408	178	3387	2494	2799	4518	1431	146	215	561	445	113	231	695	385	738	855	472	1027	1200	224	290	590	608	452	971	454	1442	422	301	602	521	380	328	153	247	848	249	102	833
199	68	1453	1182	3901	4248	1293	191	5268	1666	557	438	12907	8613	9234	16851	9341	190	887	3480	3172	322	-59	3320	2812	5235	4294	7656	4554	5311	1438	1003	1107	5122	4801	5366	3567	3735	2812	4168	1345	2928	783	2224	2934	2004	4274	3931	-8	6790
-11	-14	147	-35	485	312	159	70	415	180	295	504	2151	1716	1984	2761	365	-14	43	169	420	24	-13	278	233	799	1058	704	485	407	179	70	312	1951	890	1152	931	951	820	859	309	673	235	394	1326	569	1163	1072	-32	702
532	512	2711	2905	5507	6039	3179	616	7692	2724	1829	781	17056	11348	14258	20784	15886	1368	1602	5485	14279	703	177	7314	4204	7520	7391	10042	5348	6116	3182	2368	2212	4694	4073	11171	6097	6666	2924	2863	2628	5549	2266	2442	2443	2063	7115	3668	702	9261
66	47	-100	-114	-153	-109	6	-27	-308	-2	-74	49	-339	-184	-17	-249	-162	-161	-413	-426	-4	1	-27	-91	21	-221	-173	-97	-86	-32	62	-367	-38	-152	93	-91	-223	-174	-328	-136	-40	-312	-215	-88	-146	-111	-49	-312	-86	-95
-1	-6	6	-25	12	13	18	-12	7	-8	19	32	-298	-139	-227	-459	-40	-8	-5	-13	-15	48	-1	10	-1	-14	-36	-53	-33	-51	-5	-1	16	6	31	-95	-22	3	-4	32	-32	-44	48	-9	-19	-31	23	21	22	216
5	30	-12	-1	33	13	29	7	50	18	16	45	-58	24	-116	-78	31	17	92	17	38	55	66	9	45	48	38	45	8	-8	3	67	40	12	25	-7	25	36	78	62	26	26	70	29	-12	13	60	10	8	140
27	51	92	58	41	10	24	31	17	15	31	25	41	74	64	42	43	79	53	31	64	15	27	37	68	57	13	35	35	3	32	17	19	45	38	-14	41	22	39	72	49	36	17	45	1	45	112	49	28	38
-10	-64	-20	-31	-20	21	-33	-34	42	16	10	-43	-64	-76	-112	-99	1	-20	-21	-60	5	-18	3	1	5	9	16	49	21	-1	10	13	76	34	57	-62	4	53	16	-4	43	-8	66	-47	44	39	49	18	2	-5
55	17	-8	43	-11	-37	2	17	53	24	106	51	-54	-111	-16	-29	39	-20	1	-29	90	65	-51	13	139	163	18	3	71	6	14	-7	134	-10	3	97	90	147	118	-79	147	23	97	-8	-15	-15	84	48	7	-6
117	100	85	52	186	42	43	51	41	54	95	40	500	386	473	43	229	136	143	27	158	41	94	65	182	99	179	48	81	53	53	51	249	228	189	206	91	209	215	134	108	30	59	172	6	140	205	291	45	115
-199	-186	-129	-58	-32	2	-60	-45	-289	-59	-692	-696	-245	-326	-257	-252	-128	-198	-265	-75	-160	-66	-88	-439	-243	-41	-224	-35	-133	-271.3	-36	-177	-427	-523	-551	-479	-307	-269	-436	-274	-352	-338	-398	-518	-147	-219	-236	-383	-60	-149
26	17	87	-6	29	-29	12	3	41	4	7	-89	-134	-127	32	-492	26	-41	-22	20	18	35	-13	-1	90	268	75	61	50	-21	29	4	42	4	134	33	69	45	38	30	24	1	109	60	-5	-30	-10	-5	-3	4
-62	-118	-56	-36	-37	-62	-65	-15	-53	-17	53	-85	-82	-83	-127	-249	-26	-92	-124	-54	-136	-74	-681	-36	-72	43	-42	-95	-41	-63	-54	-98	-100	-117	-1	-112	-102	-37	-88	-48	-55	-30	-77	-74	-77	-38	-94	-36	-71	-4
-26	0	79	17	117	1	35	-10	7	-12	7	35	70	43	207	53	-13	-54	-45	1	-13	-4	-73	17	-17	125	32	22	10	17	10	-3	67	279	211	79	32	76	30	77	95	42	-4	24	48	58	159	38	-23	0
25	93	-4	43	28	1	51	18	-5	-11	93	33	79	29	143	87	58	10	2	55	39	61	-104	58	35	104	50	95	50	-4	11	36	29	11	7	24	91	50	22	17	42	44	69	15	15	-1	104	0	47	37
101	-226	323	21	997	330	333	18	650	112	151	88	680	302	336	939	433	-2	174	834	375	211	192	448	254	544	1738	136	288	344	265	64	114	177	193	352	139	153	91	215	151	318	335	506	81	173	375	126	105	134
54	44	19	-59	-21	-12	-9	-20	110	-160	3	-57	-75	-37	101	-63	-75	-52	40	12	48	-20	-65	113	12	63	75	-79	-58	-46	47	-49	76	126	112	314	19	175	4	21	-37	-68	114	125	-47	64	154	83	-133	-25
72	96	31	77	12	-9	-36	59	62	8	45	-57	81	-12	9	12	18	62	69	18	54	-12	181	28	68	72	-4	41	39	0	25	42	-48	161	-9	114	61	16	41	-14	188	134	51	70	29	27	57	72	13	45
171	163	38	15	162	126	80	51	371	-7	-16	-14	193	194	303	403	276	71	260	209	159	12	122	251	184	91	529	236	149	140	234	85	51	261	48	245	177	228	212	140	78	72	61	151	97	6	85	51	64	82
22	12	-9	23	24	-2	-29	7	-5	2	23	21	22	-73	40	-73	66	71	48	58	26	5	23	-50	5	-12	3	4	-18	-2	39	5	21	2	83	-69	-24	-10	11	-33	-32	69	3	32	29	2	44	15	73	-13
58	3	-16	-60	2	-2	-8	9	63	-8	128	-29	134	38	158	187	134	-11	54	-52	64	4	-111	135	16	96	298	-27	35	127	44	63	140	42	-25	-161	44	96	65	31	28	71	56	53	60	-29	23	12	55	75
-32	-19	128	-29	907	48	2290	308	1559	20	52	10	206	25	156	-1	-2	7	49	75	275	-40	-39	616	381	1404	4093	113	73	65	305	42	172	206	1251	34	10	2104	-75	96	-28	96	27	62	-15	-11	-18	-1	-4	21
-38	3	593	29	4209	730	7664	766	6329	231	111	63	807	260	557	814	3159	-78	497	1252	3905	90	-112	5626	1375	3346	10396	1201	741	1095	1135	772	384	556	2806	-100	-69	4358	-32	159	-14	699	104	122	38	46	70	-15	-15	195
69	15	39	38	52	13	31	33	36	8	36	45	88	130	112	108	74	51	79	29	67	57	63	55	70	96	123	51	13	40	18	28	15	71	74	76	39	311	56	28	65	101	123	71	14	19	67	61	10	12
6	12	247	12	397	210	157	70	588	20	80	-25	1942	1924	2605	2229	598	-24	-10	50	243	-36	12	460	248	459	953	253	472	418	133	97	282	626	524	960	381	808	414	349	232	296	230	352	166	163	457	252	-13	627
-19	-54	-20	36	3	0	-25	5	5	-9	-8	-60	7	18	-29	-56	66	-13	7	3	57	23	-17	4	19	42	8	-8	-9	-29	6	-29	-13	-27	-13	66	16	-27	-21	5	20	-28	-1	19	15	-14	-39	37	31	-4
17	4	16	18	20	19	32	22	67	7	20	45	341	334	316	231	63	-6	18	32	67	18	-25	35	28	34	75	17	63	18	21	8	38	79	123	101	35	118	79	48	32	85	39	49	-14	34	105	83	39	53
-22	24	31	-17	24	15	25	-10	2	-2	14	-9	33	37	91	39	1	60	-5	28	22	-18	16	3	26	23	143	-4	13	6	-25	7	4	14	5	-21	-37	8	-28	-50	-12	26	-19	-15	-5	-6	10	2	44	27
132	57	37	40	-10	-23	27	4	30	19	88	80	64	128	109	-20	52	92	55	13	41	71	33	67	77	89	90	78	-1	-24	-9	58	68	33	120	-7	70	128	58	29	-57	19	78	-44	-36	10	36	21	26	44
108	128	18	26	-16	7	40	-20	7	10	96	129	103	63	42	103	52	45	127	-3	95	52	110	12	172	61	47	95	37	0	7	25	67	113	32	60	87	89	59	127	56	33	110	72	31	19	-36	71	39	26
-67	-37	50	-2	221	-16	65	15	12	5	59	53	425	324	268	481	0	4	-84	-1	20	-30	-81	8	-4	87	130	-6	80	54	5	-84	-30	-160	-18	-28	15	1	18	13	-3	-63	-87	-18	-79	-13	-112	-18	-41	99
-56	-5	0	-11	85	-31	-2	11	-13	0	18	54	184	86	249	233	2	4	-80	140	-79	8	-91	-31	-26	-8	-30	-89	1	-1	7	-50	1	2	14	-17	-14	43	-20	-27	-41	2	-10	-7	5	-27	-34	-10	-20	-26
-16	30	-27	46	207	21	-7	-22	14	-29	25	21	-97	27	-45	-59	82	-5	-18	1	60	-4	-39	31	55	0	10	92	53	-18	26	-5	195	156	71	5	186	311	27	202	-78	68	-85	10	54	40	96	62	102	20
97	225	627	675	2820	1611	870	167	2237	263	552	341	7099	6030	6989	13308	5271	1277	468	741	1921	145	-38	2733	1302	1070	2618	2172	3648	2870	703	961	2539	7742	1805	3716	5667	6205	2250	2246	2258	4146	1946	2485	2396	2488	4573	2562	47	2962
-85	158	5	11	36	128	29	-10	100	11	-5	41	20	-24	8	62	51	130	172	64	51	0	402	3	62	2	20	-7	19	-2	11	137	-89	-29	3	93	26	-27	-14	127	81	1	95	20	51	-32	-4	-31	108	71
20	43	11	-25	6	4	38	-22	11	5	-125	-37	145	124	88	192	232	184	-35	-9	25	-105	125	88	-50	61	23	16	6	-9	56	116	41	10	-17	8	75	73	-2	-62	1	-10	-2	14	-27	-27	-13	-26	66	165
-91	-343	-57	-30	-49	-37	74	-13	176	-79	-135	-50	-44	-114	16	-220	63	-109	-50	235	-101	-73	-80	-27	-11	30	13	-179	85	0	-189	-110	322	249	375	131	-173	445	37	167	-103	125	-100	49	30	2	98	3	-39	-62
98	148	83	67	114	87	67	43	109	40	59	38	252	230	257	270	144	113	106	60	121	131	167	71	162	149	104	108	104	110	89	103	93	194	114	170	180	237	169	167	99	196	47	110	61	59	106	109	103	143
-293	-252	-116	-146	-88	-153	-213	-50	-158	-97	-194	-39	-406	-341	-361	-245	-258	-114	-267	-89	-272	-203	-182	-200	-294	-365	-238	-243	-182	-117	-175	-247	-246	-317	-329	-429	-236	-326	-271	-351	-429	-245	-273	-237	-115	-161	-262	-150	-142	-322
1	63	68	40	172	114	231	-9	873	239	132	152	1704	4337	1739	8121	1393	153	182	171	228	44	60	446	276	921	1206	768	1695	1477	321	303	97	200	183	230	171	310	153	277	132	112	159	117	53	69	155	249	129	2245
152	113	19	54	56	-12	51	2	140	25	251	474	104	176	117	72	276	126	185	37	-17	69	106	461	106	15	143	108	29	95.9	60	47	220	362	294	285	101	361	185	123	298	285	132	324	231	304	226	122	34	108
85	85	88	79	489	148	39	47	94	12	110	42	1038	911	512	1034	422	254	76	73	82	16	742	-1	82	39	379	29	218	245	18	159	29	79	47	14	203	382	107	39	80	181	44	36	77	73	7	20	119	405
-48	8	18	-12	39	20	16	-7	21	-10	8	16	-77	-39	-72	-152	31	39	32	17	7	5	19	-7	5	5	-3	7	15	1	-8	-32	3	14	-2	-30	-23	62	-2	11	-48	-28	-3	-11	5	59	8	-2	7	-15
9	83	2	24	-10	-71	8	-9	-85	-38	-201	6	-86	-161	6	-49	44	81	79	-31	38	101	103	38	61	18	67	17	31	4	11	-83	-79	-31	42	21	-91	-26	-9	-3	-141	123	-17	-1	-78	16	38	-65	97	23
-36	-42	18	-27	-15	-13	18	-10	6	-11	0	-56	-63	-39	-48	-63	5	24	4	-26	-2	16	22	-19	-44	17	30	1	-26	1	-3	-15	100	24	81	59	46	29	103	84	5	7	13	25	29	43	56	-4	-16	17
-8	-6	-10	24	7	29	19	-16	-32	-24	-15	15	-111	-706	-116	-1703	21	17	34	13	20	35	64	38	23	75	31	25	37	-29	2	10	4	48	-18	68	7	5	73	77	34	47	43	-54	26	38	36	-2	-41	47
-16	29	132	71	1358	535	855	50	1312	214	256	96	725	1087	907	1015	1449	0	275	543	966	-1	9	2206	209	660	1307	545	547	873	464	293	83	251	760	76	271	1645	23	163	135	337	392	219	32	195	160	3	5	59
7	-12	13	23	20	14	35	12	57	7	7	40	0	86	68	25	28	24	22	4	35	-35	5	22	36	22	22	90	21	20	38	40	-8	-9	-58	60	119	-10	-8	51	91	49	127	54	6	63	80	12	-7	70
264	-2	-35	158	130	93	90	-4	44	31	24	6	246	280	212	323	68	66	183	59	176	141	238	39	108	86	149	175	67	93	37	72	70	214	104	276	180	121	78	111	202	78	210	82	40	104	125	-4	68	74
-9	-67	24	-6	98	29	96	29	105	41	7	-29	503	587	547	846	192	15	-6	-19	15	-52	-71	98	48	38	256	17	41	49	44	33	125	126	63	172	42	329	85	62	146	182	1	54	84	127	142	54	-3	49
113	218	94	20	156	101	245	189	166	16	-35	-33	68	78	256	67	108	-26	-3	63	36	-80	101	-40	156	137	526	62	180	99	159	-16	232	102	177	461	149	527	575	60	201	102	249	197	58	86	164	97	77	87
133	-16	71	1	10	-19	57	94	19	9	28	-31	274	272	127	337	158	118	24	40	13	-15	-13	-42	46	52	250	110	21	18	22	-53	276	131	42	118	99	158	383	174	-1	-19	79	114	-29	11	28	27	-6	25
143	234	66	76	198	45	102	49	155	32	73	35	102	100	80	114	113	125	185	97	123	87	127	153	131	104	321	143	427	79	115	61	68	79	91	242	125	59	109	47	250	118	136	63	34	13	40	78	72	84
96	114	33	31	47	74	26	43	86	-20	24	-1	93	53	104	55	83	38	81	50	115	29	128	58	110	91	71	65	71	51	84	-1	33	95	103	124	30	87	77	-6	78	39	7	78	22	24	59	10	64	99
28	-10	4	-33	53	18	-10	8	45	-2	19	28	67	65	5	64	83	-72	13	-46	25	-55	-5	-3	-52	35	94	8	32	-1	33	-29	73	110	15	135	77	60	74	71	-1	49	-75	50	-3	-5	29	14	-40	34
-2	55	-9	39	17	2	86	23	80	5	28	55	66	241	554	139	84	72	58	7	18	37	46	86	79	218	596	39	28	-20	33	35	33	82	82	12	-10	132	-24	7	68	-35	20	34	12	40	21	4	10	203
65	78	-84	-22	81	-24	-72	6	42	-34	-3	47	-331	-16	-69	-251	41	7	-42	25	73	-23	35	77	-2	-2	99	98	15	-64	-60	-76	-2	-194	4	85	2	21	-21	65	-101	49	24	16	-71	-5	100	-83	-90	5
-52	-9	-65	45	-8	23	17	14	1	2	120	118	-133	-73	-66	-80	-17	10	12	18	13	-31	47	-12	28	-1	25	37	9	-22	-9	-12	49	120	19	-58	14	-24	11	-3	43	-22	-21	0	13	48	-29	-13	21	-22
-175	10	11	12	-17	-6	16	5	-3	-6	16	-4	-121	-58	-82	-14	281	20	10	20	20	41	57	7	12	-15	13	27	136	14	2	-8	-39	-23	-8	-13	6	-14	5	80	0	-21	-93	5	-13	-3	-4	12	20	179
-24	0	-39	-10	-5	-21	10	-15	-9	-6	2	-15	-158	-111	-105	-215	-58	-4	-9	10	-44	-52	-6	6	19	-18	31	18	1	-59	7	-81	-35	27	-27	21	61	-30	-51	-63	-26	-107	-12	-26	-2	17	-4	-40	12	-9
-682	-417	-285	-286	-280	-321	-360	-95	-110	-79	-419	-68	-1452	-1750	-1168	-1414	-398	-614	-696	-187	-463	-199	-699	-713	-639	-832	-719	-640	-312	-377	-403	-525	-302	-394	-280	-1201	-593	-781	-815	-502	-922	-472	-697	-466	-165	-173	-737	-401	-300	-708
56	186	362	126	4098	127	202	-2	2286	13	21	-10	243	72	220	232	313	9	247	280	-58	302	75	112	170	290	314	452	515	180	144	29	10	117	17	-103	120	33	108	94	53	43	67	100	17	39	61	19	80	779
-14	79	46	39	74	-8	-19	18	67	40	60	169	195	95	260	275	75	53	159	70	158	-2	152	58	116	48	109	93	112	58	23	-4	68	236	133	-10	89	110	39	62	119	56	92	107	52	43	199	47	61	71
16	-23	40	-2	8	26	16	-15	71	-26	7	79	-80	13	-44	-47	5	-116	1	72	53	3	94	-19	57	149	235	-62	107	56	53	60	244	766	163	925	133	820	120	218	259	124	119	216	74	87	622	80	-17	62
2	53	-9	-3	22	32	-7	3	-32	-13	1	-13	-102	-39	-21	-136	29	29	-22	22	-19	16	-13	23	-15	0	53	-16	18	4	-10	-23	139	429	48	359	80	433	117	166	98	89	-9	96	59	74	341	22	-17	55
-43	54	19	9	16	39	40	37	42	8	18	32	-37	-35	-63	22	77	20	88	51	59	1	24	34	34	-142	5	57	37	41	32	55	58	-8	4	142	-26	73	76	-21	73	-51	36	79	35	-11	58	45	1	52
-148	56	-61	-71	-370	-10	27	-1	-49	15	-6	-62	-279	-368	-142	-258	-252	-77	-136	-64	-65	-26	-145	-144	-110	-107	-9	-59	-34	12	-23	-100	144	178	81	215	26	287	39	93	72	-18	122	62	63	49	143	53	-19	-193
131	198	83	59	190	31	187	74	55	15	72	100	28	93	103	176	111	166	372	79	134	193	260	24	196	119	140	181	54	87	32	166	118	155	119	374	149	278	134	177	266	93	266	63	105	45	246	84	107	88
3	89	-24	-10	25	-10	39	-3	4	-2	28	41	3	82	67	17	19	-6	76	51	-51	-31	76	-33	33	13	4	73	0	32	-26	-1	-7	43	72	136	2	3	22	44	76	98	109	31	-18	-7	-23	30	-28	18
-203	-282	-53	-9	-3	-6	-68	42	15	21	-39	-89	-88	122	161	114	-203	2	-76	47	-24	-124	-247	-23	-184	142	135	8	32	30	-30	-25	-72	28	60	-165	-77	-114	-69	118	-156	-151	-143	-84	61	9	-56	-115	-134	-65
-103	154	-224	-102	-272	1	77	5	-180	-27	33	115	52	-33	149	294	55	-17	73	-30	-14	89	296	19	-17	-209	-284	-32	-71	-100	-30	-235	-74	159	85	-13	-112	-186	-135	74	231	215	3	130	355	139	120	362	-1	-24
-208	-145	-163	-113	-182	-189	-118	-51	-196	-68	-218	-175	-59	-280	-208	-237	-62	-87	-196	-146	-73	-133	44	-98	-153	-213	-262	-219	-101	-60	-189	-103	-323	-418	-144	-395	-296	-391	-344	-262	-248	-217	-200	-296	-73	-225	-327	-118	-34	-222
-46	3	-43	-64	-62	-16	45	-16	-88	-3	-105	-139	125	221	95	418	50	34	-45	-21	-108	-115	10	-5	19	-105	70	-4	55	82	-42	-49	56	-3	-47	-81	-124	69	-66	-81	-66	-92	-64	-116	50	-99	-102	-60	-48	-14
9	133	120	121	189	147	83	80	521	25	-47	142	372	126	187	363	95	-29	82	150	312	140	139	153	10	160	607	340	371	366	114	55	288	433	347	1233	515	442	317	518	180	336	167	155	204	175	443	130	52	231
-6	349	247	80	252	224	308	29	389	94	65	299	829	665	825	802	359	405	470	160	37	206	497	408	348	264	356	527	231	245	303	313	167	218	314	187	-93	65	424	339	451	126	426	282	79	198	80	233	173	369
438	673	305	329	204	238	328	64	516	152	206	119	596	11249	1056	24811	756	890	473	474	630	344	593	370	709	516	560	448	268	344	360	365	211	327	300	1024	481	413	437	363	403	475	562	522	176	198	415	190	250	453
158	168	4	130	134	97	249	12	383	57	30	24	497	556	764	640	256	157	286	275	165	-38	300	339	202	208	391	380	64	31	107	88	46	358	300	396	222	480	338	159	280	175	330	278	22	70	188	144	169	210
65	152	12	44	5	9	-18	-10	21	22	-7	70	76	21	22	44	72	27	35	42	21	1	128	88	50	26	35	24	31	34	12	-2	23	32	-5	36	39	32	-17	-8	53	-36	93	50	-35	24	19	14	12	11
-17	3	8	2	8	-5	-2	-5	3	9	18	51	117	166	139	115	14	41	39	4	12	72	27	56	31	54	76	53	19	37	28	-11	71	69	77	126	47	148	33	54	-2	64	128	37	-34	32	111	45	24	29
29	172	-147	108	2	-63	-74	8	-117	24	-29	112	-117	-64	-157	-100	-87	55	57	-68	-96	-40	19	-74	36	28	-92	-80	-47	-45	-137	-69	-83	-102	-38	-67	-149	-121	-171	-43	-187	-21	-31	-208	-90	-64	-137	-58	27	-138
-77	24	-160	-7	-58	-64	17	-13	-37	27	37	-298	-103	-27	21	-29	-47	-62	-138	-48	-132	-5	-153	-104	-9	-35	-60	-25	-15	-112.4	10	-139	-105	-308	-148	-151	29	-157	-162	-63	-87	-18	-137	-314	-69	-140	-51	-180	-45	-93
-102	-32	-13	-13	12	-22	-1	-34	-22	11	-42	-76	-99	-134	-111	-125	35	-44	24	-34	-46	-13	8	-78	-14	-23	-5	-41	-15	-9	-19	14	-10	-83	54	-24	-88	-124	-19	-21	-8	-33	-23	-30	-62	-14	-56	-45	-47	-28
219	149	99	78	50	86	55	28	104	26	76	133	191	210	155	208	198	293	289	95	114	119	425	56	357	100	170	287	95	97	26	126	168	187	260	3	35	141	90	25	243	89	120	138	16	52	138	137	84	106
-16	-9	28	-15	52	-27	20	28	6	1	-32	-39	-243	-44	-67	-80	19	-44	31	24	-21	-21	34	-8	-7	-25	39	-37	22	0	-3	20	40	44	20	199	7	188	90	50	90	57	40	16	-22	-17	158	-146	-8	59
-2	-59	3	-16	-59	-11	11	-9	-24	-3	-32	-24	-63	-23	-18	-93	-39	-12	-61	35	-61	-36	-47	-6	-40	-70	-30	-58	-10	-19	-21	-57	0	2	-37	-17	-49	-44	-38	-14	-10	-1	-18	-35	-30	36	-48	-35	-39	-12
51	-38	1154	58	1076	1144	1175	323	3040	72	141	80	2282	2209	1584	4501	2927	-44	847	4118	2637	101	68	2258	1052	3909	4364	1948	1861	1368	1178	595	3398	2693	3921	2380	1767	4384	2270	1453	581	1273	260	523	359	418	992	509	4	1291
83	32	0	-3	20	-19	13	26	31	19	-2	87	144	280	80	118	28	66	-7	11	0	39	-91	-13	36	-16	54	54	44	20	52	-6	18	129	-55	57	-1	-70	67	59	-19	-27	-38	57	19	35	82	15	30	38
421	381	233	45	201	104	216	49	348	69	22	200	188	58	265	251	288	331	283	205	634	133	573	429	648	644	527	218	350	232	103	110	132	338	314	-77	208	297	276	-32	268	75	192	218	93	49	67	58	166	265
163	23	69	60	247	4	29	1	70	-8	98	7	1448	1123	1393	1549	99	72	-12	43	113	51	18	100	47	150	395	119	108	21	52	75	47	149	87	66	58	382	89	107	19	25	59	48	28	67	64	48	20	118
69	49	159	55	502	164	84	52	623	26	59	35	609	231	335	1077	466	38	22	134	146	84	77	233	160	396	824	98	393	309	40	47	317	317	395	316	214	522	64	151	130	167	80	119	157	159	706	319	34	173
114	7	97	82	121	-21	116	54	32	1	117	127	150	135	142	101	21	-49	22	31	95	114	90	5	81	34	96	47	123	140	46	212	87	274	121	117	27	197	145	295	137	53	3	5	71	72	75	57	41	157
4	-29	25	6	84	103	75	22	125	11	16	21	296	319	425	749	90	0	70	59	65	-65	-39	91	10	115	287	41	96	71	-2	20	16	96	101	215	81	278	4	98	15	20	4	6	47	15	26	16	-26	223
-13	3	-12	7	-13	11	24	-24	31	-9	-8	26	-292	-145	-108	-157	-31	-26	-24	-9	17	-22	-19	12	1	10	-17	-32	15	-19	7	15	31	37	42	34	13	20	57	54	15	-36	10	1	9	5	33	-31	-8	370
269	300	132	181	242	186	214	49	239	113	219	87	479	641	626	679	199	249	265	202	451	229	517	164	293	349	352	239	317	164	215	288	260	458	273	526	500	496	356	280	605	293	586	180	86	142	471	215	271	217
24	-3	28	52	83	62	63	2	90	8	32	-35	88	84	236	55	38	39	63	36	55	16	114	58	-2	74	126	47	63	65	21	3	34	39	16	47	62	48	64	-5	97	63	25	15	27	37	117	43	-6	66
-8	-101	-89	-58	-39	-33	-6	-2	-45	-18	90	86	127	70	129	196	45	87	-132	-60	-185	-148	11	2	-35	28	23	-23	10	32	-61	-17	-6	124	54	46	-134	109	-63	-29	5	-187	-188	-9	44	-13	-192	3	-69	51
8	94	13	7	34	27	46	21	14	-5	65	16	99	43	44	-39	55	-16	38	21	32	55	28	16	44	24	23	23	52	18	20	15	-10	45	33	16	50	81	62	26	28	-28	61	27	28	16	48	31	3	9
-182	175	36	-3	248	85	-4	56	34	0	-27	18	635	319	127	671	295	134	-44	140	-32	53	44	101	91	12	312	192	250	119	15	82	84	149	94	82	-18	191	-24	-83	-1	-46	1	-21	35	109	63	32	42	181
-49	3	-42	-39	110	14	2	9	-27	-48	5	-11	-1852	-712	-662	-1122	-927	91	31	-30	-26	63	3	-32	8	-33	-53	-5	13	-72	-66	-70	21	-30	22	-26	-29	26	-85	-5	35	34	-13	-53	-6	-4	35	-17	53	79
47	43	-45	-56	95	6	150	-15	33	5	11	25	-274	-850	-732	-948	147	127	9	11	128	-79	-6	27	138	34	128	203	166	-89	85	-11	13	17	87	107	13	151	35	112	-19	77	-16	-38	-2	17	21	-84	62	123
-157	22	134	-21	166	102	85	11	255	14	-113	-40	141	49	357	291	149	2	-92	126	61	60	-19	131	-10	83	284	133	76	189	56	126	146	138	220	115	6	351	24	121	-51	120	29	74	52	66	83	-20	-70	149
18	0	-8	-6	-19	-28	-1	-7	-37	11	-17	25	-356	-714	-278	-579	-23	11	24	-21	-58	23	39	-50	18	-18	-44	42	-12	-37	0	-19	-22	-42	-20	-33	-13	-55	-15	7	4	-103	-10	-21	-12	-2	-24	-139	0	-24
249	420	-29	68	96	18	177	-33	83	51	312	75	190	375	598	707	286	308	145	41	240	151	376	258	332	-2	127	136	47	71	60	77	200	117	289	513	300	393	154	153	346	91	535	239	32	99	342	135	70	158
54	204	16	36	65	40	8	20	71	24	12	43	226	178	218	269	29	135	74	65	70	107	176	24	154	-26	96	123	29	47	20	62	17	109	106	-47	113	91	80	-45	-13	20	65	42	14	-24	44	-29	77	39
-2	-11	1	32	3	10	24	-15	-10	17	-5	-13	-35	-55	-14	22	-56	-2	3	11	24	17	22	-34	21	39	9	18	-4	15	12	30	-17	60	-8	-64	31	23	2	-15	-17	-26	-9	-22	-23	38	44	16	-18	-38
80	-13	50	20	-9	-1	33	20	48	1	67	-84	156	-37	-170	2	17	-110	-124	-81	-15	-87	73	-6	-125	-11	-50	57	-9	-81.2	-7	56	-142	-197	-245	-155	-30	-13	-103	-107	-250	-8	-45	-59	152	104	118	69	-51	45
16	23	-119	55	3	-17	-20	-3	-25	3	-6	-15	-81	-62	-62	-103	-16	31	51	-27	-16	33	43	-50	41	42	-2	32	-10	-79	-3	-17	7	-54	41	30	34	42	-2	35	-14	-82	-14	51	-47	-31	16	-14	15	29
-205	-502	-265	-77	57	-91	-133	3	-241	-53	-3	-3	129	-7	-65	167	-57	-222	-208	-93	-416	-62	68	-98	-238	-102	-97	-301	43	-245	-23	-35	6	-21	51	22	-243	-71	-194	-208	-96	-210	-308	-91	-84	13	-213	-78	45	-226
175	258	6	128	75	11	175	48	121	43	158	94	182	253	201	-47	119	180	297	98	149	88	297	-47	410	303	272	294	112	-87	70	188	253	53	331	577	286	159	338	242	-132	57	320	457	149	12	388	-72	193	-59
221	26	-118	-9	-128	-61	-107	-48	68	-86	358	-54	-153	-341	-287	113	48	-70	1	-87	8	-1	-160	-244	25	1	-97	10	-40	85.7	-60	-57	169	254	-259	-25	318	-14	-22	68	287	74	-52	-123	-80	-245	-32	46	-22	-185
97	142	51	49	76	33	1	21	40	22	51	35	-75	-91	-135	-2	-18	-4	150	60	142	132	158	239	104	-113	42	138	17	21	17	39	-12	-13	-2	91	89	51	153	-32	92	-86	76	27	-12	18	131	46	19	74
75	88	62	68	59	8	36	-38	51	13	49	29	174	138	137	273	20	66	148	27	151	101	124	189	206	133	103	126	63	43	19	51	66	40	35	91	102	72	-21	23	140	93	100	54	-2	10	49	16	87	20
36	67	-38	-4	24	7	1	-2	10	14	-12	-79	-91	-175	-170	-195	7	50	88	29	-8	5	0	27	67	-24	5	5	46	-10	26	14	-35	-72	7	97	-5	14	-9	-7	59	12	26	-58	-8	23	-8	28	8	40
-27	21	-14	30	-11	30	23	-14	4	-8	7	41	-92	-245	-121	-287	22	18	-13	-11	-15	28	8	-24	2	20	14	25	2	-10	2	11	9	-24	22	76	13	34	48	29	28	-16	-86	-13	43	16	36	-32	9	11
82	-94	-143	-90	-30	2	-64	11	-24	-12	5	-164	-279	-210	-268	-252	-64	-174	-57	-101	-18	-29	-147	-41	-182	-64	-24	-128	-74	-118	29	-68	-135	-15	-118	45	-121	-126	-2	-17	-146	-104	-108	32	25	-2	-1	-11	-2	-49
367	688	123	90	115	-44	52	31	-168	45	-109	-801	-87	57	-104	60	95	321	77	34	207	31	509	151	138	231	-1	256	7	123	207	336	-214	-153	133	-336	-226	-101	-263	46	308	8	-16	71	-163	-7	-81	-151	-22	-110
-2	-172	-56	-109	-39	-40	-25	-11	-87	-38	-11	-87	-213	-191	-155	-195	-95	-105	-139	107	-105	-105	-183	-107	-146	-73	25	-28	-31	-75	-21	-76	-105	-107	-21	-320	-153	-126	-77	-61	-174	-19	-115	-87	-8	-89	-53	-71	-87	-132
18	-12	24	32	85	43	36	26	97	8	56	-10	337	246	301	453	43	40	47	16	66	44	32	35	5	78	136	87	152	55	26	48	107	131	44	79	141	247	97	92	55	70	75	68	72	51	161	92	19	129
87	-224	0	-2	27	61	48	-29	-34	-97	-1026	-563	253	-38	-303	-183	247	146	-427	9	-63	-97	-137	188	-188	-134	-94	-81	-93	341.7	12	50	434	-207	679	102	-245	-543	1677	413	-507	-89	-272	-243	91	-57	75	-577	-65	142
-152	11	-133	-120	-156	-205	-147	-50	-332	-25	-57	-75	-434	-263	-301	-170	-74	-312	-469	-176	-110	-104	-315	-267	-227	-298	-144	-321	-308	-280	-210	-229	-172	-248	-150	-561	-239	-87	-376	-214	-261	-201	-188	-219	-101	-82	-249	-233	-118	-334
64	147	32	-33	55	88	37	25	244	77	798	1321	652	322	984	438	399	22	240	75	-93	51	135	827	-10	70	283	-39	206	394.9	121	-9	1088	1358	1005	971	255	938	835	-40	309	609	400	972	662	651	781	369	149	146
19	26	25	26	49	42	29	37	17	5	41	45	-29	10	1	10	43	12	67	33	24	93	73	22	14	42	13	29	26	9	26	25	13	103	52	33	19	35	45	-65	41	-4	85	14	19	48	-4	25	20	13
-42	-157	-39	-13	-65	-65	-56	-17	-82	-20	-57	-8	-126	-115	-126	-69	-67	-81	-68	-11	-76	-75	-64	-67	-82	-44	49	-89	-10	-46	-58	-111	-72	-93	-19	-109	-8	-88	-105	-81	-78	-66	-102	-99	-39	-45	-81	-52	17	-116
-168	-77	-94	-90	-29	-106	-74	-40	-62	-23	99	-29	-57	17	-3	-88	-89	-53	-153	-70	-94	-9	-102	-49	-84	-116	-11	-104	-86	-11	-49	-80	-46	-49	-69	-37	-49	-81	-135	-133	-86	78	9	-34	4	-12	-113	-74	-59	-110
84	122	24	94	67	-9	80	-14	26	-20	41	10	63	147	25	18	71	87	95	75	77	78	139	53	118	90	62	52	33	1	24	56	46	4	82	34	21	53	65	41	83	21	68	102	7	35	6	9	39	22
12	27	29	-20	287	29	242	10	93	-21	-14	19	151	134	32	389	187	-14	-18	55	84	7	-2	21	46	49	366	29	179	130	104	13	69	170	133	4	99	275	123	129	-88	158	-33	106	19	70	67	85	47	114
830	592	5295	934	10262	6191	6861	1113	9501	2182	1066	656	16423	14512	16264	16671	8657	5195	4386	6287	11108	1042	107	5894	7563	8291	15407	11825	9989	10587	5340	4050	11876	15463	8859	14595	7255	13683	9592	6419	7687	11135	5491	11684	3864	4156	13103	7466	464	11455
38	56	922	24	230	437	197	35	628	14	77	98	804	1329	871	1169	1176	57	71	174	496	1	82	635	196	1312	611	552	251	697	95	57	330	989	949	1327	448	1929	253	378	157	443	136	158	175	242	463	139	6	712
-23	-3	46	3	24	40	92	14	90	48	64	74	127	132	205	270	25	67	-3	44	8	-18	12	109	81	44	99	85	113	33	62	107	153	313	98	207	153	245	153	223	144	161	70	126	33	49	272	122	2	31
241	9	3953	-2	2572	3858	3264	646	6614	225	2002	1586	10591	12762	10136	13479	3671	6	2041	2267	4978	1141	7	4138	5170	6263	8952	6044	2534	3831	2088	423	4923	13272	8136	19131	16479	14021	11024	8718	7466	11827	6907	6060	6694	6994	12239	8092	40	8892
-7	-63	-8	-29	33	-4	-1	-12	-106	-9	16	-9	-113	-138	-160	-218	-44	-17	-76	-80	-108	20	-85	-96	-58	-114	-44	-16	-28	-102	-25	-33	-31	-32	-61	-40	-48	-6	-14	-43	-34	-61	-21	9	-40	-37	-13	-41	-68	-56
19	19	-12	17	-24	34	-22	24	15	6	30	-6	-61	13	-79	-104	60	82	62	41	16	37	67	-9	67	20	-6	-9	-12	-4	4	53	-9	34	-26	-7	30	67	-46	31	48	-1	63	-2	-7	-12	56	26	-17	-3
7	-19	-27	-3	2	12	-1	0	-18	-5	-4	6	-69	-23	-98	-60	10	-26	-31	-13	17	-6	-27	-19	-32	6	-20	-19	16	-29	-1	11	-29	18	18	-28	34	25	-7	-23	-8	22	12	11	-10	12	-3	20	8	11
-111	-114	-76	-40	-73	-59	-46	-58	-36	4	-30	-33	-147	-211	-211	-128	-88	-89	-137	37	-149	22	-129	-73	-57	-148	-92	-123	-63	-86	-61	-57	-72	-42	-137	-61	280	97	74	10	169	-10	29	424	494	305	37	949	-37	-79
97	58	6550	117	270	4565	704	162	16261	11	136	61	595	257	827	629	14030	399	1429	17152	980	634	106	17243	76	1175	2270	4477	6655	4103	1828	118	202	1042	577	3717	1125	223	78	428	1350	1369	2082	50	116	250	185	65	92	5839
205	2	2184	-12	890	6852	3468	440	6937	138	223	787	24	-116	2241	854	19230	201	1517	16690	4777	2192	-135	17217	66	2222	1589	6151	6100	10046	3778	255	9936	8353	930	11973	8349	10893	6514	4173	13162	16215	2837	1124	6920	915	17531	1489	20	7023
119	9	80	-1	216	109	145	-84	130	47	126	-7	524	268	751	585	147	58	253	165	113	18	134	188	100	-158	184	40	47	164	124	213	177	409	83	655	408	535	466	85	428	412	361	229	251	116	467	86	-4	355
-1284	-1202	2817	-548	-149	152	4794	-87	868	162	449	964	3990	1326	1732	2514	405	-789	-627	3071	412	-639	-1338	500	-582	962	883	-36	80	668	30	-305	3736	1523	7509	1261	-891	1044	546	194	-980	998	-1446	-340	8	-346	-765	-366	-718	103
768	417	6213	508	441	3035	13715	510	7150	1165	6654	6954	25247	12801	14317	6584	13031	1291	6191	15402	7217	353	253	6064	3103	7074	5779	5128	3023	4324	2482	3540	12402	9826	8990	1612	1168	7344	4123	2361	868	7059	1160	1231	439	673	1538	1177	148	3011
-26	-29	29	28	142	50	87	20	19	-5	-12	25	46	79	84	120	39	-27	46	13	-29	-46	-55	27	-86	79	123	-62	137	112	46	32	98	4	78	162	52	85	44	58	-6	36	78	6	14	7	65	11	13	21
25	67	13	34	40	18	55	22	59	-12	44	0	89	92	84	68	54	40	47	29	22	12	29	71	54	-78	33	13	27	51	34	40	42	16	63	6	109	101	98	29	70	12	-26	41	19	26	129	18	12	12
374	280	1457	288	1657	1152	1224	296	1784	294	414	159	2460	1828	3485	2803	1143	247	647	831	1960	302	537	1623	929	2710	2367	1183	1750	2422	672	422	2518	3732	3418	9122	1964	5592	3638	2545	1930	1647	1536	2384	608	591	5684	1032	246	5408
23	-8	256	22	690	289	123	55	561	27	102	91	1777	1839	1097	2604	701	16	2	115	148	27	50	259	246	676	890	311	427	291	133	78	353	814	374	926	562	2275	719	585	314	602	203	497	195	251	539	440	-8	1019
-29	-79	237	-11	195	273	41	55	1475	46	129	150	1084	614	1902	1564	294	79	12	171	697	53	-69	551	910	1178	2864	742	1331	1471	308	0	3085	1408	1721	5527	1865	4034	1188	2309	549	874	97	453	320	285	1957	571	-55	1149
6	79	27	11	-6	-14	24	-3	17	-19	34	79	-21	-17	-22	-90	28	1	-12	48	21	36	37	50	44	63	52	62	-1	19	-17	9	-14	-33	40	-79	-7	23	39	-39	7	48	-71	-38	-3	18	7	24	8	-30
-38	-2	251	16	311	115	423	203	185	-24	512	161	1756	1648	3459	1437	26	-55	0	38	305	204	-15	84	191	774	1080	191	504	137	203	-11	420	403	690	537	180	765	306	-179	207	153	167	181	91	208	265	206	-31	496
-7	-3	24	-3	10	151	24	-12	94	4	101	37	707	1867	2442	976	120	16	44	21	65	44	-3	12	7	162	197	238	126	61	29	29	5	38	120	-17	21	35	50	-39	0	-25	15	-29	16	17	3	-7	14	29
-10	-40	61	-19	56	7	-15	7	51	-9	-12	64	71	149	91	207	119	-3	-16	2	23	-20	-21	9	-15	-1	7	-18	100	54	-11	37	-31	48	25	-56	-30	38	-65	-11	-58	-4	-42	-54	-9	-13	-12	9	-14	12
33	-92	47	37	115	6	45	27	60	23	174	69	-94	0	-14	2	46	16	56	19	108	11	143	40	102	111	71	40	64	41	-4	72	78	90	51	39	59	55	116	34	109	24	172	79	14	-11	-666	110	58	16
-76	96	4	13	52	5	72	5	-41	17	52	-12	22	46	40	28	60	75	-59	-7	24	-12	-31	34	-121	-23	3	-38	74	32	24	31	102	26	23	-67	-33	-39	20	17	63	49	-58	-23	9	66	84	-15	23	72
92	11	86	67	65	-60	46	-4	184	33	346	274	791	324	908	1009	333	211	11	183	138	111	253	38	345	173	396	146	211	141	339	4	248	136	239	198	105	357	-55	-74	253	109	254	2	36	112	231	53	147	-51
-15	63	12	19	7	2	-16	-16	-27	-35	57	31	-2	1	31	72	9	4	-75	-68	-8	-11	57	7	10	40	33	91	16	16	-6	-22	24	33	41	-50	-28	41	10	-34	3	-64	-37	25	36	15	54	-26	-15	-13
40	35	30	32	25	-21	15	17	17	-1	32	25	-42	53	28	-1	19	62	52	7	-5	73	73	47	29	75	35	50	15	22	3	7	23	75	22	-55	26	81	42	-13	73	1	29	53	-24	-44	48	7	14	45
9	89	34	9	25	28	-2	-28	6	35	-9	-18	-211	-75	-93	-161	1	60	7	7	45	42	101	-21	-37	53	36	37	9	2	29	41	23	22	-8	26	26	46	44	55	106	-59	-22	27	-15	9	56	7	24	46
-54	-23	-23	-43	39	24	-40	-108	29	389	45	-17	-536	-196	-112	-323	-47	-16	10	-18	-62	-33	-13	-2	77	-62	4	-83	-35	-41	-983	-50	-50	16	-9	-16	64	-114	-2	-65	-19	48	-88	-55	17	56	9	8	-45	-10
-325	-299	-176	-193	-100	-140	-82	-83	-230	-103	-76	-236	-724	-466	-299	-684	-245	-243	-467	-103	-223	-275	142	-151	-420	-235	-200	-225	5	-141	-204	-268	-141	-253	-131	-474	-143	-205	-310	-114	-403	-112	-346	-79	-80	-82	-205	-129	-141	-283
-158	-90	-76	-30	-67	-37	28	1	-29	-42	-56	-9	-398	-215	-226	-297	-152	-37	-58	-14	-63	-123	-128	-44	-61	-84	-65	-55	-45	-127	-31	-7	-48	-145	-39	-102	-101	-117	-79	-28	-149	-43	-62	-73	-63	-55	-79	-59	-62	-106
-45	-7	-9	38	5	-10	-3	5	-2	-13	-8	-7	-69	-96	-119	-131	4	-38	-28	-1	-1	1	-31	-22	-3	51	27	17	63	104	6	4	-4	-55	-27	-21	-47	-25	-29	-36	3	-79	-30	-10	10	-16	2	-3	-32	-22
-26	12	128	-10	181	62	80	61	126	-1	83	13	490	436	354	106	102	-33	24	75	101	9	-44	79	-59	95	336	130	193	196	132	41	152	204	137	274	57	185	84	68	72	159	86	195	11	87	165	108	-15	289
96	48	2725	591	3706	2624	2980	370	8748	284	563	196	8202	6962	7070	9287	5257	20	717	10633	4503	467	-145	3156	1052	3445	7565	2579	2236	3955	1432	741	3572	5566	7236	5621	1757	4740	1883	2764	648	2017	505	854	573	1111	1573	837	-86	5431
37	26	128	32	260	125	100	18	202	32	94	45	891	269	345	427	167	88	88	120	187	-36	58	146	63	102	256	115	65	101	137	2	4	69	87	87	123	161	110	-1	86	110	92	78	30	65	97	10	2	38
-43	-31	-37	-4	-30	-29	-26	17	-25	-25	-27	-70	-107	-34	-15	-165	-49	-52	-38	-34	-60	-6	-70	-59	-53	-23	9	-58	-13	-36	-23	-36	8	-25	37	104	-1	153	47	127	-25	80	12	12	4	25	88	2	13	-25
-55	32	108	-16	415	139	154	33	450	33	144	3	1122	730	1291	1375	396	15	51	83	512	-10	28	405	80	159	516	308	303	648	100	7	351	405	329	929	193	1354	331	350	255	354	11	126	74	92	852	104	-19	405
-8	-54	-9	28	18	1	102	35	-4	-2	33	-37	0	-1	35	-194	12	56	40	27	35	9	36	67	50	12	163	19	-12	-1	-3	-80	180	286	306	216	36	423	155	14	165	81	139	133	99	40	269	51	77	-12
-25	86	356	63	3520	519	744	100	2635	66	25	44	238	86	197	810	1348	49	100	662	1608	64	0	3374	1010	2347	4302	1278	833	1089	1306	511	63	89	1328	-38	32	1023	-2	41	26	155	-24	-13	13	1	-8	-17	17	50
33	-4	24	-11	11	69	106	9	101	-16	-1	-57	-7	37	-46	184	105	50	7	43	234	-12	-3	145	-14	-11	25	23	44	83	-10	42	28	2	71	-28	3	10	13	-43	-25	-33	16	14	62	58	26	46	4	51
-130	-134	-47	-69	-61	-49	78	-29	20	-28	-60	-102	-264	-247	-192	-36	-25	8	-191	-40	275	-83	-196	-37	-143	-109	-32	-102	-66	-19	-42	-41	-54	-110	-45	-240	-232	-142	-187	-143	-161	30	-157	-176	-122	-32	-5	159	-77	-63
-25	-35	42	34	161	99	72	-74	215	20	13	16	442	559	409	638	41	20	-25	82	105	101	-83	57	-23	7	111	2	51	38	-25	5	39	8	34	-82	4	35	-26	-107	45	14	24	-89	16	-20	51	19	-6	208
30	95	107	105	82	141	168	29	108	64	279	-49	643	433	719	456	159	139	210	28	312	15	214	221	209	-29	370	35	56	60	152	41	229	43	106	485	197	313	163	48	197	66	203	106	79	115	237	84	-7	165
-28	8	13	63	-2	10	26	11	-39	-5	11	25	-29	-58	-34	-313	15	49	-32	-22	12	10	30	18	17	122	35	47	9	-9	16	4	55	219	77	335	91	641	49	15	87	167	139	68	120	276	561	88	26	9
-100	-74	-45	-25	-52	-41	-37	-15	-51	-14	-36	-50	-156	-114	-84	-142	-84	-69	-119	-50	10	10	-106	-42	-55	167	-101	-53	-42	-73	-13	-46	34	-86	16	131	-24	178	3	-52	-81	-89	6	-24	11	91	93	-33	0	-46
-16	-5	-7	0	37	29	0	15	14	14	5	-15	-70	-87	-100	-74	1	18	46	-10	33	-27	-23	49	-5	24	7	-11	11	-11	-3	-29	22	-27	18	13	-18	34	2	15	20	21	33	2	5	24	64	2	10	10
-2	46	13	40	21	-15	7	19	18	-7	-11	2	10	8	-35	1	55	24	38	-29	29	-57	6	18	34	5	15	37	5	3	0	3	6	52	-16	-44	-12	9	-16	18	5	-2	-22	-9	-1	6	-23	6	14	8
-73	-53	-176	-16	-79	-20	-56	-9	-42	-104	-42	6	-1997	-2127	-2013	-2683	-131	-34	-7	-18	-44	-69	-18	-36	-71	-19	-95	-34	-60	-306	-32	-44	-55	-129	-9	-108	-57	-75	-111	-22	-55	-56	-25	-36	-22	-23	-44	-337	-6	-49
-16	-11	18	-2	69	25	-14	-6	15	8	-5	2	47	-102	-246	94	46	-3	46	14	53	20	27	68	43	31	110	52	92	31	-10	-1	-5	23	26	72	-27	48	34	-1328	12	39	-15	-7	-2	31	25	-63	4	93
85	109	115	51	474	153	185	46	267	30	35	53	49	53	21	-66	229	65	113	129	258	44	96	445	337	402	1381	171	246	154	192	132	52	108	208	124	2	97	144	777	36	56	-71	32	3	37	52	-21	73	-1
25	24	102	-20	241	118	199	40	493	17	129	44	722	1103	2146	1069	193	24	79	86	180	122	72	72	115	821	730	236	249	197	177	3	254	349	392	486	241	698	260	310	116	72	173	119	81	76	316	104	-23	133
-41	117	30	29	-5	-19	75	-2	13	29	0	-55	63	-33	151	26	-60	-23	54	84	14	58	-48	63	106	-11	82	-19	-4	-9	21	-15	18	81	115	18	-66	111	73	85	-72	59	-14	98	-134	3	29	-7	-63	-61
-40	-63	24	-39	181	-4	16	22	-9	14	-29	-24	26	21	-6	35	-19	25	-7	-3	-10	-6	8	-10	-11	-39	1	-46	-12	-28	-24	16	-33	-64	28	31	-94	-29	-36	-21	-94	-19	-25	12	-17	-1	336	-61	-43	-19
-5	4	-2	9	11	-22	-1	0	31	9	19	58	34	29	23	-8	17	15	-25	-6	36	15	3	12	13	237	27	-6	32	-3	-17	17	505	3484	3512	763	8	2455	15	1701	89	62	300	-2	115	538	109	508	-6	2
19	-61	-1	14	12	8	13	39	35	35	2	39	-61	4	-28	-38	84	41	23	-4	17	16	24	49	20	2	26	37	31	-5	14	74	2	37	25	74	-2	27	59	36	34	52	26	20	12	4	-2	1	14	4
-20	79	1	-22	23	-5	36	3	-2	10	19	2	-61	-11	-75	-85	74	23	14	-32	41	71	21	-26	-39	68	48	45	12	-29	-9	0	44	-2	35	87	23	-23	-35	19	9	32	12	29	-3	9	28	21	47	30
35	37	246	66	620	236	244	44	833	91	151	67	2242	1800	1154	2789	837	75	55	224	386	67	-9	225	154	596	753	519	657	331	115	107	103	162	122	224	131	660	178	108	137	94	82	126	15	56	225	100	41	375
185	-10	92	42	448	185	330	62	17	152	293	113	566	526	196	1312	753	-56	-117	41	302	190	-27	40	-80	-34	683	26	153	214	137	80	211	76	160	190	107	389	-71	0	296	126	435	283	-19	148	206	71	114	116
-373	-42	-232	-253	-285	-66	-178	-66	-260	-56	-142	-355	-484	-380	-399	-223	-481	-349	-423	-223	-255	-292	-402	1	-274	-248	-140	-858	-97	-194	-306	-282	-303	-122	34	-200	-163	-115	-128	-95	-112	-14	-302	23	-21	-67	63	-96	-424	-67
106	116	37	95	85	48	33	27	72	26	58	4	229	241	271	291	76	39	64	69	119	27	197	31	74	64	93	86	69	84	5	53	86	82	131	41	106	81	24	25	85	77	15	73	37	56	82	67	76	52
16	-63	55	10	60	77	62	8	106	8	15	-43	208	141	46	166	247	39	-27	39	137	218	38	106	137	150	351	145	168	48	27	76	17	33	-28	41	36	43	19	-85	-28	-20	26	14	45	-59	-2	-37	-13	69
-78	-34	21	-10	175	41	42	7	245	12	20	41	656	676	467	660	117	-19	-6	33	129	8	-1	165	-48	178	127	100	55	109	57	-25	77	22	31	209	134	75	53	-38	28	109	288	109	90	57	369	87	9	210
69	-95	75	-23	170	318	104	62	240	77	0	-1	782	844	794	1819	278	-70	123	156	206	-94	-204	-48	-34	68	448	15	491	425	145	161	243	458	423	1139	449	502	452	260	342	165	194	296	336	130	565	305	-51	795
-27	-137	-50	-31	38	14	7	5	90	-29	4	-64	13	46	50	-28	57	-3	39	18	0	-49	-48	15	72	78	48	37	-24	29	-8	-74	128	271	200	769	246	41	210	80	-6	259	-13	-69	86	54	72	21	-28	37
140	152	54	80	67	227	97	11	546	23	100	5	340	317	323	261	1153	193	259	325	165	22	114	313	221	548	188	104	168	321	120	16	343	655	600	1768	662	217	514	140	261	697	201	155	173	173	247	145	106	117
7	29	112	-11	769	323	6	58	1252	28	526	106	3121	2977	3789	3880	247	47	50	148	354	124	-30	319	26	23	53	448	153	10	56	68	-16	29	14	-62	4	-31	-7	-35	-7	58	186	-2	43	21	-3	13	-29	688
176	135	103	58	79	172	147	36	254	-14	81	73	260	312	264	340	313	169	165	216	351	171	271	245	179	207	203	243	122	170	119	93	105	33	209	617	205	276	214	31	177	287	162	74	-4	64	140	161	152	174
12	72	176	88	480	178	159	122	458	10	140	29	1024	861	709	1200	431	80	62	156	344	68	89	231	124	237	516	176	234	463	110	170	194	470	213	538	373	609	444	400	195	279	91	147	206	64	485	181	87	296
30	-39	12	-16	66	62	28	15	234	-19	36	19	385	401	257	309	251	12	74	635	190	50	54	90	108	192	203	99	109	108	98	68	286	473	501	547	339	284	161	121	191	323	145	64	120	139	192	49	41	140
176	-46	33	-37	81	34	44	6	224	45	95	215	420	1545	505	6532	757	103	233	253	183	102	-54	152	90	293	147	118	44	32	78	87	68	63	127	302	114	142	104	97	122	22	72	64	27	11	39	64	60	68
-7	-17	-9	-13	-6	-8	8	4	32	0	14	-139	-74	0	-65	-31	-32	-26	-6	4	-5	10	23	-23	-44	-2	-15	-11	8	4	22	4	18	15	-28	-107	13	7	21	-31	-12	-73	-44	0	3	-16	-47	23	2	13
-6	55	504	113	781	455	278	75	921	30	106	50	1421	1068	1511	1974	1039	75	-47	420	474	112	-82	695	1262	1048	2305	928	1940	1284	361	17	602	986	898	2556	791	1490	763	1360	422	326	230	324	221	172	743	418	-46	2061
-20	29	156	-55	404	213	101	52	278	24	87	-12	805	706	824	745	111	-15	85	141	161	19	8	253	572	549	1094	421	567	328	156	7	322	705	253	1180	431	579	596	579	176	199	98	239	88	135	438	157	7	1170
236	299	166	302	297	180	248	70	349	99	140	103	702	587	686	865	421	207	585	347	547	203	549	296	432	524	343	585	219	173	227	306	205	388	203	533	389	404	547	193	437	223	416	309	67	137	320	191	221	317
1269	124	3802	230	8876	5576	4730	2061	10102	1884	5835	3219	15240	15291	15646	17057	6175	295	4672	4142	9574	1869	-127	6097	8936	10233	13026	8514	9023	9089	3778	2097	9035	15610	7762	13489	14810	14659	14909	11187	13482	11972	9386	9666	6350	10047	12099	11717	-12	7420
-45	29	53	-12	489	48	1467	584	101	-29	1233	473	2576	6786	9026	975	23	53	143	7	57	520	6	-13	1278	3096	4382	69	381	-275	501	14	5095	13340	5276	14298	6698	9783	12756	7604	4860	3592	3975	4891	3817	4898	5907	7974	5	555
-39	10	-15	-6	38	-7	14	13	10	0	8	21	-56	-52	-72	-33	0	14	-11	9	-8	12	-6	3	-33	-10	14	26	10	-7	-8	11	6	75	39	21	-7	14	61	12	-44	19	13	35	-1	-2	20	14	9	2
38	8	10	38	105	31	1	6	41	1	36	41	108	115	121	208	39	2	4	4	52	-11	19	57	38	18	49	-11	33	25	17	-6	8	31	-8	15	14	83	37	-3	31	33	5	23	46	2	0	12	10	65
24	-46	-4	52	21	18	40	11	2484	-9	-4	3	-12	50	58	10	105	65	37	95	107	6	21	-29	-11	253	20	60	112	24	14	29	24	0	29	-109	21	61	-6	83	-34	72	-9	-1	15	11	169	-8	-7	46
-223	-105	-68	-38	-2	-18	-14	6	-39	-48	-90	-1	-194	-198	-124	-151	-10	-16	-90	-26	-35	-109	-91	-60	-84	-121	-45	-58	-38	-64	-62	-79	-39	-73	-19	-126	-66	-30	-53	-81	-81	-92	-101	-59	-41	-16	-28	-45	-70	-59
10	73	-29	-27	4	-33	-30	14	-47	-19	-17	44	-24	-60	-63	25	61	53	13	11	17	-32	-42	-36	-18	-33	-8	-7	-2	-5	4	12	7	-40	-57	37	-106	-3	-71	-25	18	35	-20	5	-52	-19	-47	-39	25	22
-5	107	201	601	2530	17	118	45	1882	12	26	36	88	96	142	168	963	127	137	600	115	130	30	61	125	160	218	139	608	196	32	-30	113	-71	19	-8	-34	107	17	-53	65	40	149	39	15	19	72	-30	25	461
7	226	254	91	295	94	280	61	430	116	-28	32	318	238	121	413	562	231	241	504	475	197	13	145	219	434	531	263	289	269	187	119	135	198	437	197	99	455	259	103	151	118	33	111	22	25	207	108	51	96
-26	33	13	-27	190	79	133	14	55	1	34	46	90	235	292	202	-12	-19	33	-2	71	38	4	26	105	232	796	70	117	35	37	-10	-77	28	77	34	56	42	-24	7	-154	20	51	-30	-31	0	-5	-10	-29	50
44	20	289	13	162	248	458	42	837	37	8	36	116	399	420	320	531	18	321	185	418	164	58	96	183	2093	584	140	141	118	107	-7	1590	1846	2954	8838	3178	7226	2816	1713	621	1960	1320	2149	352	609	4087	1531	-16	307
-55	-28	0	-3	165	4	16	-16	708	-9	9	5	-42	-120	-81	218	30	-6	-12	-1	220	13	-43	-3	22	42	927	61	1	19	106	29	277	1	6	22	-20	3	33	1005	35	-12	359	859	298	558	14	-22	-18	4
-70	-40	-27	-14	-13	-40	-2	1	-14	-22	-30	-16	-104	-94	-112	-89	-15	4	-35	-40	0	-24	-77	-44	-19	-27	-13	-69	-31	-47	-14	-8	-20	-28	-1	-25	-40	-34	5	-47	-34	3	-96	-47	2	-9	-73	-28	-5	-23
32	11	-18	46	44	40	20	3	63	-23	0	-18	-174	-125	-18	-114	49	-16	43	-7	11	24	215	-11	46	47	-8	-8	-9	-31	16	38	-18	4	60	78	17	-14	82	31	65	44	70	78	27	56	83	1	18	21
101	-36	67	-1	-18	-12	-19	16	-9	9	61	8	-67	-5	85	-17	-9	-16	-68	31	-34	-39	111	-26	-42	58	24	-37	-29	-19	-4	101	18	35	-38	52	276	41	6	54	160	-19	133	6	4	73	12	-4	-22	-7
46	41	7	35	16	-2	-14	12	43	-6	13	140	-11	-137	-139	-29	19	37	-40	18	-19	-14	75	5	65	62	28	50	-23	22	-25	85	245	377	324	836	197	347	241	176	212	154	254	300	155	206	273	169	27	-3
77	148	52	28	16	8	12	-6	31	24	55	89	16	7	6	2	70	-29	-29	40	45	-33	177	-14	109	60	103	113	39	63	-14	-13	37	109	84	191	90	117	75	-93	92	83	60	71	-3	36	54	76	64	10
66	68	18	12	71	-1	46	23	9060	7	8	37	52	93	66	29	156	114	97	531	61	-25	94	15	94	56	54	58	24	-11	-53	-28	7	-10	-42	-62	96	7	-3	-102	23	20	-14	-73	-12	16	32	37	48	-101
-311	-443	-226	-238	-122	-165	-88	-66	-228	-44	-158	-108	-558	-467	-477	-659	-278	-209	-440	-159	-353	-154	-628	-288	-390	-266	-155	-317	-131	-151	-142	-170	-161	-215	-225	-433	-416	-267	-206	-228	-96	-199	-196	-283	-45	-158	-280	-157	-126	-301
30	-14	102	47	141	57	75	75	157	7	77	-6	334	185	177	301	182	108	48	59	43	-30	56	237	101	117	321	80	138	124	127	84	125	163	76	64	47	169	-8	34	95	114	36	75	34	28	68	8	89	203
-39	18	22	10	18	-13	16	30	30	-9	-29	-83	-142	32	-96	-200	-13	-37	-38	15	-60	39	20	-7	76	89	6	43	-5	-60	-44	-48	4	-25	-158	-119	104	-10	14	-8	128	-69	-2	65	34	-41	68	15	-19	83
-122	-17	-48	-18	-10	-29	-25	4	5	-40	-31	-2	-394	-294	-285	-539	-54	-50	10	-36	44	31	-21	-35	-7	16	-7	19	-35	-42	-8	24	8	-38	17	45	-1	-38	22	-50	-6	51	50	-21	-5	12	36	-35	39	28
5	25	6	-11	52	-5	-23	-33	19	12	33	47	-54	-19	-11	-21	47	31	47	6	50	35	14	-3	18	-24	31	-7	7	46	26	36	-26	27	-12	-99	72	-36	-31	47	55	8	32	-8	26	-42	37	-10	-28	24
83	51	31	54	14	74	16	27	30	12	65	14	129	108	91	197	140	78	111	24	103	116	77	55	118	43	24	71	40	29	20	86	9	66	36	78	97	45	72	50	103	90	93	17	-20	34	26	43	87	108
-1	-29	10	-3	49	34	44	27	74	8	-5	66	115	145	145	150	-46	-30	-28	11	58	67	-16	-6	31	44	250	31	42	44	2	-6	14	175	53	225	45	211	120	97	92	140	39	122	126	132	165	55	-28	60
0	30	80	32	136	73	18	24	131	2	12	65	271	205	261	463	150	-23	-18	63	47	36	10	82	-13	34	174	93	72	182	6	54	66	124	81	188	71	165	59	80	62	76	-24	62	53	45	78	18	-6	59
29	-8	63	-8	233	118	58	51	127	-11	-6	-59	427	196	300	658	356	67	-39	52	239	-12	-45	180	41	129	260	72	280	410	46	15	85	227	27	36	22	235	42	141	-18	86	29	46	91	57	171	27	74	232
-117	-18	14	-44	118	45	-37	6	51	-30	-116	28	82	130	162	221	36	59	-41	155	-1	2	-124	5	214	125	183	204	367	175	57	31	4	42	177	-172	-151	-6	-58	-66	-65	-81	-178	-19	-5	-67	-53	19	23	161
0	-3	12	2	115	45	67	-15	1	-15	-15	-11	305	260	259	345	129	45	-11	46	6	24	16	20	37	-20	73	43	106	44	36	-7	25	89	49	91	13	162	15	1124	38	72	36	69	26	33	74	33	-5	14
760	268	3373	998	5775	4474	2193	778	10050	674	2336	1145	15346	13175	17844	19048	7133	352	1867	3187	7283	644	63	4893	7185	6224	14104	10365	9239	13598	2865	1859	11838	15226	6985	13491	17232	15545	11467	12186	8873	11030	7135	4759	9843	7744	11573	9621	46	10170
-104	-96	3	-47	9	-19	57	12	78	-31	19	-36	304	-103	265	-51	15	-22	-167	-59	9	-23	-134	-26	-15	293	194	-27	51	26	13	-78	109	458	279	244	224	276	244	191	149	97	81	98	50	66	219	100	-47	110
-5	-4	1	-13	2	-16	-2	-12	23	-6	-2	7	16	16	6	16	-8	27	3	-12	13	-92	56	18	6	18	60	76	19	23	6	-38	26	-15	58	44	45	11	93	14	22	-13	82	13	6	12	36	-23	-16	-10
1	52	5	35	-18	-2	5	-10	-30	11	27	-13	20	-44	17	24	14	75	54	5	-5	8	92	17	-13	-18	14	18	-18	23	-3	31	22	10	9	-7	34	12	62	19	-55	-47	64	-18	-18	-36	38	-4	58	21
65	151	-3	2	59	7	15	2	41	11	1	-61	59	-3	-62	15	90	107	107	74	85	37	104	73	65	34	113	64	-11	3	24	75	66	73	49	181	50	56	161	4	178	164	288	90	3	33	155	69	42	24
-8	17	-21	-3	-13	2	42	12	17	-4	-4	-33	-48	-9	48	-37	59	26	-55	14	8	-47	-16	20	-28	25	76	-80	-61	-36	21	-44	118	37	74	181	90	365	-114	59	34	78	87	26	40	85	135	69	-26	-54
-262	-79	-51	-54	-1	-65	-61	8	-231	-32	-119	-143	122	68	-202	-106	-62	-58	-74	-22	-51	-6	-223	-94	-188	12	-134	-72	-24	-21	-81	-68	-71	-152	98	-68	-179	-8	41	-65	-73	-161	-125	-40	-36	-36	-73	-47	-161	-90
-22	-1	23	-12	33	0	17	-2	26	-34	9	-16	128	147	95	107	56	27	24	-2	28	-19	3	45	39	15	9	1	17	15	7	24	26	50	41	41	34	85	34	88	25	45	-1	-1	21	38	-20	37	39	44
-83	45	-4	-34	-28	21	3	-21	3	-36	-120	-21	-69	-115	-166	-143	-68	-2	-21	-30	-101	-11	-127	6	-17	-13	174	-68	18	12	-21	-89	-115	-60	-24	-47	21	-6	-89	33	-97	-8	-117	-93	26	-36	-44	-6	-44	4
185	93	108	69	104	131	94	19	127	22	112	-20	280	263	407	296	122	124	195	64	130	86	53	27	70	94	193	68	114	187	34	168	216	366	82	196	216	228	159	113	292	111	228	127	103	37	236	56	118	111
10	0	79	0	125	46	54	167	4	23	65	81	-9	14	35	377	228	112	33	111	82	116	51	23	-16	-53	22	10	80	52	41	74	76	106	7	102	157	89	8	83	134	92	150	-1	36	51	108	-35	34	24
479	265	285	96	118	274	258	53	496	125	1918	1884	1391	1508	1273	1004	1084	890	1380	378	104	116	262	1592	638	285	550	7	322	589.1	184	570	830	1334	1192	873	943	668	1126	313	1054	1039	1337	1342	997	869	996	1115	427	406
-140	-86	-177	-87	-117	-132	-67	-21	-66	13	48	-102	-290	-67	-94	-43	-244	-79	-225	-56	-77	-92	32	-83	-96	-135	-51	-136	62	-27	-138	-205	-134	-24	-77	-330	-96	-83	-237	-154	-15	-88	-197	-120	-53	-144	-138	-100	-49	-62
1198	35	134	505	1469	424	5912	258	278	28	1081	1409	6494	783	1014	1091	299	190	476	160	-12	101	44	2364	2757	2923	13455	38	7669	11991.5	1888	3832	731	829	527	490	329	763	512	327	468	186	2051	937	808	1096	597	611	-44	81
88	274	173	73	89	67	103	-15	191	21	70	47	264	235	336	305	125	105	290	166	253	100	215	169	238	184	130	263	62	97	99	94	117	126	155	449	299	353	185	104	166	156	282	246	77	56	465	80	73	138
-69	1	164	91	603	66	706	76	1811	117	309	184	3179	2667	2895	3598	760	71	133	439	1145	168	-64	281	367	328	1376	323	679	672	132	120	187	162	343	205	211	1119	122	37	68	178	255	108	98	106	459	173	-43	570
55	39	53	39	85	51	20	-7	71	12	60	72	304	242	280	216	123	28	52	23	49	-3	115	94	75	40	69	5	24	23	-79	-4	57	116	58	23	9	54	52	55	15	36	60	61	18	8	-13	-5	13	30
228	247	143	149	116	133	211	-6	205	37	127	143	406	294	342	514	261	107	230	170	201	77	221	291	235	127	171	157	146	121	118	144	177	191	181	318	232	169	152	177	164	124	301	135	48	34	254	65	135	151
-22	-76	-4	965	541	150	79	20	-7	51	187	-125	176	344	187	726	394	185	244	-6	130	-19	249	1486	189	123	274	252	67	53	113	182	288	233	789	659	469	136	221	149	220	166	305	344	66	39	312	69	62	278
-67	7	-7	1	-29	-4	2	-3	-2	-29	26	-12	-289	-282	-132	-238	17	-44	19	11	19	-46	-37	15	-80	20	32	-72	7	-12	-2	-25	-13	-33	10	-21	20	-17	13	11	15	-2	-18	-4	12	-29	-57	-26	-70	38
-76	58	-31	17	-45	-85	-44	28	-64	-27	-27	27	-6	-13	51	59	-31	-58	-27	49	-119	-77	17	-81	-17	-122	-68	-77	-68	-72	12	-56	-49	-1	-75	-45	-36	-23	-84	-68	-127	3	6	-76	-91	-107	-73	20	-46	-109
806	739	226	208	155	106	200	39	292	144	452	492	788	857	1026	922	375	530	390	-65	590	246	751	344	896	469	449	588	238	269	118	136	354	661	464	351	658	563	501	344	847	477	763	636	144	278	632	285	200	-106
-87	146	-8	-48	-73	-27	-40	-17	-38	-59	-121	-46	3	89	61	86	10	-68	-102	-19	-162	-69	-144	-52	-142	-137	-1	29	-26	65	-7	-73	-53	-79	-14	-81	-122	-2	-38	24	-2	-68	-62	0	-53	-31	-73	-71	-83	22
-216	-223	21	-130	-144	68	-49	-59	152	-53	-340	-167	-204	-180	-109	-139	-85	-224	-369	-26	-199	-127	-291	-102	-190	-36	-97	-95	-40	-16	-50	-212	254	1992	291	876	1898	3889	1212	1080	1339	1261	392	821	811	1153	301	1652	-85	6
42	62	102	46	226	22	107	34	30	11	43	51	487	432	501	508	100	55	115	70	40	65	158	96	115	138	339	49	143	128	63	47	297	283	134	357	50	382	245	308	92	83	95	92	45	58	153	74	54	108
48	9	8	39	8	20	4	6	31	2	-29	30	-38	33	-51	0	11	54	51	28	-16	36	12	-17	32	26	8	43	14	3	22	10	-35	10	-43	-47	81	1	10	6	44	-15	43	31	-14	-7	3	-4	34	32
-166	-106	-29	-64	-76	-34	-9	13	-81	-44	-421	-324	-323	-325	-157	-345	-45	-106	-212	-58	-168	-151	-141	-103	-52	-48	-79	-22	67	-72.9	-23	-184	-243	-324	-305	-224	-161	-125	-242	-101	-92	-90	-188	-234	-38	-123	-212	-210	-56	-124
2	-58	24	0	136	-12	46	-1	-10	3	6	26	47	66	86	171	60	20	91	29	64	15	94	-4	78	21	13	40	14	14	68	69	24	101	18	149	62	104	55	63	118	21	67	68	-14	-16	86	26	20	36
30	99	97	117	140	147	92	51	272	114	-343	310	-92	218	66	233	286	-124	-52	-47	37	101	-30	570	-196	32	193	23	89	156.4	54	196	617	527	506	534	155	445	306	283	-156	350	-20	757	398	483	337	170	51	280
15	-91	28	-22	142	31	-31	-1	13	-3	-118	-135	-269	-129	67	189	196	114	-20	67	89	-112	61	119	103	24	70	72	-23	66	37	9	-6	-46	-69	115	-51	88	30	-8	49	19	-39	26	21	3	71	-16	-65	61
-30	5	-38	11	9	-14	16	-10	-16	-3	5	11	11	19	5	-9	-33	17	1	-37	-12	-15	-50	-18	-12	28	-15	43	10	9	-27	20	93	165	4	154	46	71	3	109	47	59	45	105	34	28	25	85	31	2
32	147	-20	-24	-131	-39	5	6	-11	-25	-39	-32	126	83	91	202	73	26	-64	5	18	-8	152	-10	31	-19	38	24	-38	4	-57	-66	-12	-82	8	6	10	52	54	40	27	-12	89	-38	-8	8	123	-1	-1	51
-134	-17	49	-68	72	-4	76	33	244	5	48	127	232	126	419	63	200	-9	-51	81	343	94	-18	3	-18	222	1226	34	286	354	53	-82	910	1217	499	564	104	1407	465	543	60	264	-76	158	113	118	191	115	55	48
17	56	10	18	27	48	14	21	132	28	14	88	-27	18	-6	-9	1	39	108	30	31	-9	36	7	30	110	32	78	52	2	35	14	105	193	143	275	118	255	90	150	55	91	106	118	57	79	94	106	22	51
-3	-76	-41	-68	14	-29	-32	-37	1	18	-5	-32	-70	-33	-76	389	-3	-90	-89	-29	-7	-23	-60	-14	35	17	-18	32	-34	-5	-7	-54	-47	16	-10	-7	73	-71	6	-62	-36	-29	27	31	13	-48	37	1	-15	382
-78	0	75	-72	-102	37	181	-18	173	-60	897	-484	-1344	-1312	-810	-576	-481	-641	-873	6	-127	-101	-1	-2102	-136	94	-274	-81	31	-252.2	92	-210	1041	390	586	1110	-262	248	221	458	-168	515	-47	89	-20	13	623	-228	-159	740
-16	-43	-46	-27	-6	-28	-20	16	-7	6	-7	-61	-63	-83	-79	-142	-7	5	-10	-13	-4	-14	-32	-9	-39	-5	-4	-32	-33	-10	-1	23	4	-3	-1	-52	-20	15	27	-9	-7	5	-44	4	-9	-30	-1	13	-10	-13
-97	-80	-35	6	-22	-45	-32	34	-4	6	-36	6	-9	5	-16	3	-1	0	-89	-26	-82	-38	-12	-57	-5	8	25	-37	11	-19	-8	-37	2	-9	28	-21	-18	8	16	87	-29	-55	-84	6	7	-12	5	-32	-27	-24
95	75	228	76	199	116	147	44	402	26	627	588	696	604	449	520	444	93	246	200	50	120	142	858	76	98	639	62	296	346.3	35	134	463	478	431	555	234	626	424	298	247	494	187	274	486	522	477	304	89	294
78	-17	-27	6	58	-13	-5	-1	13	1	8	-11	-80	-64	1	-94	11	9	-22	-7	-51	38	-62	-42	-31	67	28	74	-52	0	-10	93	29	-30	-30	71	-3	18	10	-86	-121	12	-39	-34	-4	-19	13	-8	4	31
-203	-182	-59	-97	-76	-88	-32	-40	-391	-78	-582	-523	-436	-452	-636	-452	-84	-286	-382	-124	-137	-131	-163	-242	-369	-71	-445	-129	-102	-234.4	-103	-184	-331	-465	-726	-757	-255	-352	-238	-259	-316	-170	-407	-759	-234	-308	-410	-310	-87	-169
5	-5	0	9	-7	4	-15	6	-36	7	-43	21	-76	2	6	24	-34	5	5	-13	54	12	15	-1	-41	9	25	-32	11	-4	-1	27	58	24	29	96	54	122	15	31	29	-13	-58	51	28	20	46	-12	-35	45
-49	55	-12	12	18	8	-2	-26	-33	0	17	-80	-94	-23	-43	79	-53	9	39	-79	-13	13	-22	28	1	23	15	-72	4	-4	13	16	-27	-12	-46	-36	54	38	-93	-106	81	10	53	-73	5	-35	28	-63	13	33
-73	22	-28	-12	-7	-56	-25	-10	-18	12	-12	-22	-162	-144	-87	-123	1	-31	-36	9	-20	-48	-85	-69	-43	-15	-32	-54	-28	-17	3	1	-9	37	29	-48	44	22	16	-30	-37	-103	-78	-7	18	28	4	-36	5	-44
-52	-62	-32	29	-18	22	12	12	2	-42	-5	29	-19	-69	-60	-86	1	-28	-18	-5	45	-15	8	-20	-29	10	22	-96	11	-40	-7	32	31	-24	-5	-34	-30	10	-33	-36	18	-50	-29	-11	-43	63	-108	-28	40	-37
-66	22	-43	-3	-6	-62	40	-42	-34	-4	7	95	155	-6	-30	-21	25	40	9	-21	-42	12	51	-32	-3	-27	9	-11	41	3	-15	1	26	14	70	124	-5	133	14	-10	-10	-92	32	30	-17	35	12	-31	-14	57
145	140	156	112	294	49	94	54	258	25	187	194	648	720	670	807	246	95	149	150	72	106	162	227	108	356	342	308	155	135	67	91	195	178	276	355	196	562	225	172	218	9	203	163	88	117	158	98	159	302
42	-132	-9	-6	44	-8	-74	14	40	6	5	-79	310	253	348	518	98	-26	55	-44	88	2	157	34	78	72	113	12	47	59	27	-157	-108	57	10	-64	106	-13	35	6	-154	-94	-244	33	13	4	66	-82	-32	179
-43	-47	5	13	39	30	22	1	41	-2	-34	38	145	142	192	266	88	-32	4	-13	-15	13	-77	-6	-28	52	151	21	47	39	7	8	12	12	27	-2	12	169	12	13	5	39	31	47	12	41	30	-16	12	49
107	111	86	90	119	46	77	22	222	20	76	14	334	315	324	402	185	87	109	20	177	78	94	125	90	169	270	54	54	152	31	62	90	158	71	247	154	281	136	27	87	91	92	42	2	89	174	88	145	131
-27	71	31	8	49	41	4	-3	19	7	20	20	115	89	-8	8	88	54	31	26	40	-43	114	7	75	28	63	86	19	25	12	48	-38	59	62	-4	27	82	113	-49	-39	79	79	15	27	30	75	-3	85	120
27	55	12	24	-5	0	35	-3	4	4	18	-18	-26	67	-27	-73	4	23	74	29	5	-3	-9	-2	71	33	20	6	4	-13	4	42	12	-30	13	61	9	10	-17	49	54	37	12	38	8	28	21	45	-2	5
7	-38	7	19	-73	-28	18	-17	-71	16	-6	-20	-62	-57	50	23	33	55	-100	-56	-5	-76	-32	-47	1	-59	40	-73	-10	-29	31	-70	38	45	22	-63	-76	16	29	5	-69	-101	-35	-1	3	20	-13	-47	-9	13
-42	8	41	59	24	16	19	11	10	5	-62	-66	272	112	176	317	73	69	63	57	40	38	154	24	-4	-9	127	24	68	29	-64	-118	-3	91	39	-40	46	29	52	-23	23	80	-53	-27	-9	54	-11	-15	-2	0
78	299	188	192	182	133	179	21	200	43	80	123	569	456	491	662	265	279	252	156	102	254	358	180	387	169	333	302	143	203	181	61	189	199	288	513	162	280	211	113	257	114	287	199	152	62	380	101	138	192
-74	-62	-21	-73	-8	-43	-17	-19	-55	-6	-45	-43	27	10	23	21	-46	-2	-39	-50	-37	32	-94	-46	-97	-75	-11	-89	-5	-1	-44	-36	-45	-64	-22	-47	-52	-16	-22	-26	-90	-56	-81	-37	14	-27	-1	-36	-80	-67
19	20	39	2	-8	-8	-18	14	-6	-5	1	8	105	76	52	122	-4	-22	35	-28	-9	45	-3	9	12	0	23	-12	-13	13	-2	57	23	26	-5	9	60	13	3	30	-34	51	-30	20	26	-22	-23	-6	3	-13
-42	50	72	-6	333	89	129	8	164	32	7	-26	76	32	22	142	-58	-26	81	51	23	41	-60	36	47	38	235	-3	57	53	49	-51	54	85	144	37	16	582	32	25	-47	-20	51	86	46	-10	41	8	-20	168
3	-88	4	-5	13	15	2	-53	21	-22	-51	-38	53	3	-14	119	46	-2	16	18	-27	-32	-71	8	15	10	40	-35	44	15	-2	-6	-50	-37	32	-6	-4	71	2	-62	-53	49	-60	14	22	22	35	-20	51	69
-41	-9	-7	-28	-34	-18	-30	-4	-29	-17	-81	-16	-41	-10	-20	-73	-10	-44	-3	-10	-85	-36	-87	-22	-46	-16	13	-32	-19	-11	0	16	-57	-30	-60	-90	-75	-75	-23	-35	-128	-48	-87	-60	-12	-16	-62	-40	-87	12
-14	12	24	4	3	70	-27	40	1228	6	30	43	150	31	467	112	61	-7	8	130	109	69	-8	-25	321	1050	-18	617	18	412	38	34	8	-26	27	281	444	41	27	-17	-20	-13	169	-26	-3	21	43	13	-2	687
211	262	82	49	21	99	-21	18	3	14	115	43	872	532	304	18	144	85	260	134	149	82	171	46	243	232	237	309	266	227	76	151	104	293	221	272	71	77	44	170	84	56	121	229	33	5	185	239	183	181
3	-12	3	-45	-44	-16	-54	-12	-57	-3	-6	-8	-35	-37	-61	-9	17	-28	8	-46	-50	3	-95	2	-9	-25	-31	-79	-27	-8	-5	-31	1255	2125	682	1326	422	3747	887	2254	402	311	463	1532	587	513	2686	1876	21	-5
74	147	19	6	146	62	45	4	156	7	40	-25	253	140	243	202	49	17	90	107	57	23	164	25	70	69	190	9	62	19	47	70	112	88	90	188	27	288	74	15	149	82	84	16	65	82	93	39	-8	102
83	130	137	74	281	88	120	72	221	-92	60	51	105	386	657	506	169	-41	-38	40	111	91	-30	-31	168	356	384	52	392	92	67	-43	134	197	80	315	368	236	243	90	-54	52	50	-6	100	50	379	-18	-55	105
8	8	4	-10	18	8	-12	41	79	-5	9	31	91	38	116	153	50	6	-35	13	7	19	5	37	23	126	447	43	42	57	39	23	-21	20	47	61	9	44	-28	3	28	8	46	-28	6	-4	-41	-29	6	13
24	28	5	59	3	1	-49	9	74	20	-124	-52	-400	61	-36	-324	16	25	3	91	19	-70	71	-19	86	44	60	50	57	42	7	57	11	60	27	42	-7	2	1	-7	0	-72	-38	12	-3	-4	-28	7	-59	13
-113	-84	-76	-90	-121	-24	-99	-10	-64	-21	-89	-24	-117	-118	-91	-170	-112	-94	-35	-79	-98	-22	-75	-141	16	-87	-101	-96	-13	-93	-19	-80	-106	13	15	13	-112	-107	-104	-54	-81	-81	-175	-56	-19	-98	-91	-43	-89	-75
-15	-3	-11	14	57	55	24	27	57	14	19	34	320	219	172	405	147	24	21	13	42	39	48	95	144	172	373	134	332	420	51	10	88	224	206	566	213	332	170	189	148	91	53	138	70	89	408	51	18	75
60	63	4	77	21	25	-10	35	43	7	44	18	16	-5	66	-6	87	62	156	34	90	-3	110	39	121	73	74	83	13	19	29	14	-3	61	98	39	143	87	49	65	29	10	113	64	12	-14	47	32	54	93
212	335	56	143	80	76	193	41	168	61	210	174	152	125	226	185	158	190	292	132	134	173	443	140	243	237	130	284	58	66	51	62	139	84	167	237	233	246	268	19	494	85	311	218	109	148	348	175	164	120
-210	-241	-223	-146	-186	-215	-122	-55	-297	-26	-95	-105	-361	-390	-284	-267	-201	-230	-391	-229	-363	-155	-339	-269	-234	-254	-245	-374	-132	-167	-210	-246	-184	-185	-109	-284	-408	-221	-187	-284	-288	-135	-307	-214	-111	-198	-150	-81	-90	-297
-117	-162	-26	30	27	-115	13	-19	-49	31	49	12	-173	-124	-137	-73	-66	-40	-127	-65	-30	-76	-138	-115	-113	-138	-70	8	-7	-22	-139	-103	-13	-154	15	-211	-73	95	-111	-62	-9	-53	-85	-79	-47	33	-32	-55	-10	-152
-12	-6	8	-13	56	2	30	-19	-22	3	-18	11	3	4	27	85	-24	-15	-2	-29	-35	-48	13	46	-17	-31	10	-5	-3	9	18	15	-25	10	-50	13	17	-11	-5	11	-5	-55	29	-33	-11	-3	4	-36	-4	-11
-222	-474	-245	-202	-175	-209	-121	-41	-231	-43	-11	32	-489	-480	-502	-357	-351	-370	-691	-181	-274	-113	-600	-334	-447	-366	-128	-367	-139	-182	-335	-265	-114	-202	-182	-539	-127	-101	-228	-178	-140	-73	-346	-212	-32	-141	-118	-87	-156	-233
1	-3	36	4	34	3	5	10	149	-3	93	153	286	234	250	438	225	43	32	3	-28	16	-4	250	9	19	336	7	157	590.9	48	55	111	110	213	43	42	331	40	73	15	119	20	90	127	183	140	27	10	61
-13	-11	-9	9	35	36	-20	4	19	5	7	-58	67	28	33	74	-16	35	37	6	-12	36	7	-46	20	25	-2	8	25	-16	5	15	13	35	3	37	21	11	21	41	-21	39	1	19	9	15	-9	16	29	17
81	42	136	32	317	96	242	18	121	17	148	94	503	456	558	529	265	172	127	132	155	115	174	327	151	228	183	39	139	129	97	87	256	709	401	1504	325	946	416	676	398	327	192	514	226	223	697	432	34	380
-236	-145	-106	-74	-25	-8	-25	-8	4	-11	-56	-42	-132	-160	-110	-168	8	29	-105	-67	-97	-5	-98	-47	-133	-144	-130	-14	-33	-20	21	-20	-130	-201	-88	-184	-144	33	45	11	-140	-84	-46	-270	-70	-76	46	-19	14	4
262	184	116	114	141	72	45	46	192	27	123	58	96	273	206	186	177	185	213	73	243	85	284	179	275	310	161	183	136	135	62	118	80	239	167	148	156	217	359	61	167	108	150	64	62	60	109	164	149	131
148	171	33	44	65	-16	-38	0	26	4	6	-22	153	154	181	156	88	116	124	24	130	40	229	99	159	47	61	102	-7	-1	125	67	-17	67	6	-15	-46	-12	67	-38	205	25	-13	-10	5	-33	-7	45	84	140
216	193	113	132	38	147	58	1	144	15	112	47	-14	43	206	-6	57	171	236	81	167	117	440	146	129	97	134	206	15	60	110	134	100	163	50	264	64	242	194	203	266	73	222	150	-6	54	265	162	129	100
-97	-64	-31	-55	-10	-12	-77	-38	-86	-14	-511	-359	-92	-279	-234	-187	-164	-55	-215	-37	-75	-60	-68	-315	-173	-23	-172	-26	-19	-123.3	-12	-126	-276	-314	-319	-166	-199	-236	-260	-95	-349	-165	-221	-392	-196	-202	-186	-286	-45	-61
-30	-19	-21	15	-17	-1	39	-8	-35	-26	6	-18	-80	-90	-60	-101	-24	23	4	-39	-49	-26	-77	17	-20	-9	14	-10	8	-17	1	-24	-38	25	-11	95	10	-26	33	28	-31	33	8	3	4	-10	-54	31	-42	-2
-13	-27	42	25	114	99	51	23	234	19	32	13	454	404	292	381	275	16	55	140	121	54	21	118	45	237	277	116	128	110	55	28	256	312	413	289	104	481	134	112	119	91	-14	50	18	46	77	65	30	67
-45	-118	37	52	11	35	-22	-21	14	7	-5	-7	110	75	153	99	12	-31	-113	-8	27	16	-34	2	59	1	25	-40	62	18	8	-14	-11	195	57	55	23	73	16	104	15	-4	-13	66	80	20	-25	60	-9	116
3	-8	60	60	104	91	92	38	159	45	78	-31	230	7	18	48	160	53	143	93	226	138	192	60	48	24	135	151	85	66	71	112	96	836	590	391	132	1246	262	233	185	329	129	195	129	81	321	163	55	79
4	-18	17	41	72	41	58	0	71	-2	-1	-43	60	129	55	52	36	-13	-22	41	-13	35	-15	64	46	31	48	34	8	11	-3	-16	43	34	60	10	69	75	58	68	90	82	16	17	30	25	91	40	-20	-6
-129	0	-31	4	26	12	7	-11	-27	5	43	-33	23	-49	37	140	66	-61	-82	-7	4	-48	-110	-12	-130	-61	-21	-3	12	9	-12	47	-16	-70	-13	28	17	44	-118	22	8	0	-17	-45	-7	2	17	-7	-21	6
-17	-21	-36	-11	4	-8	-15	7	-21	4	-11	-10	20	34	105	6	5	-40	-35	-19	-5	-26	-54	-18	0	17	-18	-12	-19	4	-29	-29	16	-23	-14	-38	16	-9	-11	-15	15	19	-65	-27	-12	-17	69	-34	19	-33
2	27	-3	-6	-1	0	21	-16	4	-22	11	10	28	39	39	27	44	-16	-23	9	41	39	13	33	14	-2	11	38	-20	2	-14	-2	38	49	39	8	44	32	47	126	-14	36	-85	13	27	10	46	8	20	30
22	14	-13	40	53	32	21	3	7	5	0	36	-3	-70	-35	-50	24	-9	43	31	62	8	65	18	82	52	35	47	41	4	21	40	37	10	6	59	39	19	67	11	65	48	-18	-16	-29	-28	46	-4	28	46
-163	-92	-53	19	-46	-89	-21	-7	-1	-11	5	74	-135	-212	-223	-140	-116	-105	-141	-4	-98	-40	-167	-129	-133	-91	-94	-128	-14	-60	-74	-61	40	-73	-95	-5	2	15	-101	-27	-103	27	-37	-13	-68	-24	56	44	-67	-99
14	27	69	11	-71	44	-5	11	36	11	-37	139	151	83	105	-102	-41	20	-67	0	-48	-20	32	-44	87	97	39	47	32	-13	156	21	-68	163	-3	24	41	90	18	-23	-41	-37	-143	67	-34	10	-98	-69	-19	47
-6	35	5	5	2	-1	-10	2	4	-15	21	29	9	-35	12	-59	5	-12	9	16	10	9	18	28	6	53	22	-14	4	12	-5	14	3	50	44	60	79	128	76	3	9	66	114	62	-3	9	80	-12	36	19
-170	17	-20	-10	-128	-93	-122	17	5	23	-16	167	-51	-127	25	-2	-105	-42	-108	22	55	70	-147	114	-30	-92	73	94	-18	-53	-78	-87	-14	-20	-88	-90	84	-76	-69	-77	34	-9	-155	-140	-23	2	16	32	18	-1
227	262	83	91	76	46	136	-12	110	24	44	98	251	201	190	393	165	218	211	55	154	62	213	160	194	113	160	114	35	37	122	78	103	81	170	156	163	53	218	125	106	108	99	184	83	30	100	89	104	135
309	236	103	27	117	96	128	16	192	94	308	346	-32	34	125	-89	175	236	217	164	31	84	114	295	70	86	43	135	24	-4.1	58	222	457	258	586	382	115	184	69	276	381	285	237	659	333	216	104	25	46	143
57	4	146	78	549	200	245	102	498	63	66	169	1455	1089	1360	1847	329	50	106	166	329	81	151	452	182	360	745	159	247	573	141	101	296	401	366	750	212	1125	160	86	314	271	98	307	123	141	708	142	77	667
-64	-22	-22	-53	-35	-44	-10	-11	-37	3	-37	-59	-72	-126	-133	-128	-123	-35	-41	-51	-45	-59	-71	-57	-22	-60	-48	-52	-6	-37	-21	-29	-52	-90	-17	-89	-94	-40	-68	-39	-60	-28	-44	-34	-22	-28	-84	-78	-57	-57
-39	-49	-26	-24	71	-216	7	10	-20	-10	-26	-44	38	-13	55	20	-182	-133	-114	-1	33	-52	-111	-70	-86	-30	54	-130	27	19	16	-4	32	-40	9	8	-2	120	48	84	-117	19	-122	-64	-14	-2	-2	-27	-13	20
-36	18	46	-5	146	63	99	45	378	27	217	107	946	766	1168	554	35	2	55	91	150	305	85	50	159	670	427	194	206	148	74	120	276	332	564	717	325	629	316	371	105	318	179	190	153	243	393	229	4	289
18	56	79	14	133	44	57	-28	191	14	-17	46	417	305	344	487	188	-8	16	200	72	-42	76	92	70	136	218	97	87	135	80	62	75	392	269	413	136	209	169	33	180	154	70	195	101	107	237	125	17	264
-30	-8	-25	-13	-5	-13	-12	13	9	-13	25	-12	95	30	141	99	-10	-14	-4	-10	18	-5	3	1	-18	-16	11	-4	12	1	0	19	-31	3	16	101	8	31	9	-12	-21	9	-16	17	3	-11	-6	47	37	15
-23	-12	-12	6	11	10	0	-2	-4	-4	6	-5	36	18	-25	-12	13	8	23	-8	7	8	10	7	-3	27	-5	8	10	1	-5	23	22	36	22	48	49	22	40	9	-1	12	5	13	19	6	34	-19	49	10
19	29	-8	36	74	-8	49	11	11	11	60	-194	346	116	243	275	-19	33	-78	5	91	-46	46	-17	99	110	160	39	73	71	-7	-168	-6	-11	-82	-92	-14	52	2	-42	-26	-12	66	22	-11	25	-76	21	47	-22
75	41	52	12	181	43	34	44	58	5	2	-4	199	108	112	121	99	52	56	36	80	34	96	53	60	71	68	70	46	47	27	4	64	74	75	100	46	130	106	112	53	29	58	71	46	25	112	9	2	101
48	46	83	1	123	57	35	-10	37	12	16	0	222	168	143	215	88	25	-13	79	52	60	104	81	2	90	20	6	31	32	29	79	24	74	13	103	65	29	-18	65	54	0	28	55	23	19	-44	51	30	41
102	190	69	125	183	23	30	37	45	18	84	-47	156	278	178	135	6	12	-86	79	72	105	238	53	125	225	150	98	95	41	62	-10	169	224	184	340	326	345	198	215	195	218	187	56	151	71	350	210	44	10
-12	-15	-11	-83	-25	-155	-33	-6	-32	-3	130	156	118	78	117	107	-36	110	-1	6	3	-49	43	42	-39	-111	33	-222	3	-11	-62	-50	-37	-91	-18	-179	-243	-20	-112	-142	-239	-157	-104	-125	-24	-37	-172	-68	19	0
-23	27	-28	-9	11	17	-16	-13	21	0	-8	12	-47	-51	-9	-24	9	26	1	33	149	-17	6	60	-6	-8	0	29	5	-7	3	27	43	-7	-4	33	-22	5	16	23	-21	13	-22	-21	17	17	1	-27	6	21
105	270	77	127	76	134	151	-13	173	60	236	162	486	445	171	609	228	327	304	143	361	124	392	190	317	225	183	186	168	52	144	114	228	320	112	342	328	278	257	163	195	207	214	224	50	93	268	147	164	121
104	64	-5	15	-14	50	-5	11	-38	20	-22	-42	95	65	92	67	26	68	36	-12	46	33	82	7	74	66	67	75	32	12	8	19	27	-47	-26	-61	-7	-85	48	-115	41	-27	-36	-1	-21	-10	-66	-38	9	70
-20	-7	24	33	26	-13	2	12	25	-6	-2	11	36	68	71	103	172	1	19	64	48	41	-5	26	-7	11	12	37	28	26	20	20	11	22	14	0	39	-4	36	-4	-65	-1	-8	-5	26	-29	-45	-8	-5	15
-10	-1	-19	41	46	42	86	-7	24	-23	33	47	-242	-5	-58	-49	74	71	71	51	166	-39	174	68	188	221	228	134	134	22	55	12	59	176	150	315	57	211	231	268	125	80	50	-29	19	26	125	19	32	201
22	-18	-9	41	26	4	10	11	30	-20	28	-14	23	91	136	23	28	29	56	38	19	39	50	14	-18	12	110	-19	50	13	58	52	67	86	68	87	33	213	219	121	101	93	67	104	51	-9	191	10	6	62
-19	19	-12	-34	-44	-102	-1	20	-32	-10	23	64	45	152	264	11	39	29	-82	24	24	35	92	-30	-9	27	47	-20	-4	-36	-11	1	60	133	125	228	-27	356	108	-76	-21	-22	41	269	2	23	249	18	26	12
-12	8	78	51	63	73	74	11	449	-3	10	306	295	174	404	387	610	64	41	81	6	40	29	340	13	43	133	11	170	1220.8	-5	52	2134	3843	1698	705	323	4909	2810	719	470	1237	175	1833	2907	3613	2696	1349	-11	181
4	152	184	162	450	247	215	36	372	64	56	17	992	791	790	1332	910	802	483	311	278	77	614	138	251	290	339	472	674	629	63	776	299	1512	540	403	446	2262	1318	367	238	594	241	331	234	509	599	422	705	527
-70	-44	32	-45	-59	-40	36	-38	9	-4	-24	-67	-40	-154	-171	-115	-143	-98	-140	-7	-37	-106	-109	-51	-71	-38	-67	-118	-13	5	-18	-79	-53	11	-1	-8	-57	-5	7	-48	-84	-105	-90	45	-13	-1	41	28	-66	-6
-19	43	-3	20	37	4	-8	-5	37	-12	1	2	-23	-47	-90	-133	26	14	12	-17	2	20	43	30	10	42	-11	-53	13	-17	9	-5	1	34	18	35	44	-4	-1	-23	-41	16	-60	29	-33	54	48	-7	38	28
-104	-31	-39	-49	43	-81	8	-23	-55	8	-75	-19	-181	-170	-116	-157	-70	24	-110	-47	6	-2	-49	-79	-66	-43	-82	-2	-69	-44	-27	-98	26	-152	34	-197	-66	45	-32	-133	-92	114	-109	-33	-49	-10	-40	-27	-1	-72
-37	-6	-27	10	56	-28	-10	13	42	-30	33	48	50	-86	39	-128	-34	-8	-69	13	-66	-20	19	-59	-6	-50	-11	-37	-9	-3	-1	-36	13	2	30	-11	35	7	-79	-93	-23	19	-24	28	-35	-5	7	-2	-26	-28
-193	-237	-56	-118	-108	-43	-61	-6	-24	-20	53	33	-169	-249	-164	-175	-180	-116	-254	-293	-12	8	-120	-148	-112	-76	-58	-46	-14	-14	-66	-117	43	-147	0	-67	-159	-18	-131	-106	-66	-79	-112	-33	13	95	-103	-69	-31	-114
-262	-187	-46	-141	-61	-92	-31	-7	-112	-10	-18	-21	-197	-60	-109	-19	-181	-128	-280	-203	-175	-103	-155	-146	-198	-89	290	-182	105	36	-60	-142	56	-3	9	-161	-167	-17	-97	-105	-147	-60	-188	85	-5	-28	38	-81	-115	52
197	177	29	121	37	44	32	27	83	8	49	67	81	68	17	27	88	112	204	48	121	62	222	74	175	80	89	162	32	-15	66	39	25	27	27	145	152	178	75	9	38	63	115	172	14	10	156	10	86	31
47	29	-13	0	1	-2	28	-3	23	-7	1	-32	-243	-245	-235	-373	-14	19	-35	-13	-2	-9	36	-11	-9	11	-16	10	-14	-98	-7	64	48	25	-14	21	28	29	50	31	24	-65	-63	8	-39	-3	11	-69	-53	-37
24	34	197	24	113	130	70	3	184	4	81	14	14	106	-74	125	61	26	59	64	172	43	57	152	26	303	157	146	90	104	102	70	72	186	212	414	128	589	46	-29	2	-61	78	-41	140	116	136	-51	75	171
-133	-204	-100	-94	-79	-113	-117	1	-70	-18	-334	-413	-309	17	-271	153	-122	-165	-245	-54	-121	-112	-200	-80	-301	-114	-301	-78	-188	-219.7	-128	-15	-422	-437	-137	-108	-222	-313	-533	-147	19	-214	-271	-441	-356	-271	-283	-92	29	-209
63	145	16	-6	-59	-56	-18	-10	-55	0	64	41	134	179	123	181	-4	-4	57	-17	99	26	-24	0	56	49	86	-20	37	19	-2	-42	8	-30	46	13	17	-22	20	-59	8	-8	-31	11	5	16	60	43	33	7
25	-29	-12	30	72	32	48	56	317	20	-13	84	-358	-247	-89	-188	219	14	35	202	-33	-2	-23	37	97	204	349	72	142	162	149	133	-16	140	113	139	-75	43	-48	-22	24	-59	-110	-6	-1	19	-14	-112	-8	53
-8	124	-52	11	64	26	21	23	-10	20	50	28	-72	-119	25	-116	16	11	7	-22	18	4	49	15	55	22	47	32	8	7	5	0	6	-1	0	131	-15	41	47	-113	67	74	59	29	-29	-54	38	-4	13	19
-143	-108	-53	-81	-17	15	-112	-87	-133	-43	-141	-133	-215	-277	-223	-275	-222	-231	-135	-66	-148	-62	-69	-192	-208	-237	-133	-146	-45	-59	-97	-244	-161	-276	-135	-374	-278	-228	-409	-335	-260	-18	-100	-251	-38	-91	-55	-76	-139	-164
45	63	214	79	249	252	279	116	2298	119	218	105	598	333	832	1294	1655	118	492	1818	548	46	76	623	171	724	1430	350	389	757	411	121	281	349	383	198	158	561	86	33	144	248	189	67	51	46	133	55	74	315
-840	-541	-213	-274	-89	-228	-291	-53	-285	-88	-326	41	-1016	-1288	-1027	-982	-836	-609	-695	-275	-527	-322	-616	-625	-539	-513	-418	-506	-6	-113	-360	-130	-762	-482	-435	-1562	-1259	-866	-767	-711	-1084	-559	-891	-708	-164	-157	-801	-564	-233	-148
21	-7	100	82	597	248	83	24	290	6	70	49	1229	895	1347	1686	620	81	22	65	147	19	21	310	198	285	479	177	478	236	83	38	147	316	212	332	342	369	499	144	144	209	-15	148	164	96	266	144	-15	928
47	41	446	68	152	256	646	-4	134	-4	13	33	65	245	65	399	342	49	67	157	137	13	88	169	95	126	402	149	422	1024	60	24	50	96	90	134	75	70	47	68	83	70	55	27	37	63	67	16	53	110
64	14	73	38	500	163	60	0	176	73	30	28	516	507	219	507	118	-2	66	42	5	22	-7	21	77	134	279	12	120	74	58	112	41	52	12	114	213	120	153	-5	33	31	-17	48	47	68	99	45	48	812
3	48	583	7	15	127	97	6	130	8	56	91	118	178	7	275	138	34	51	48	66	69	72	206	212	190	516	343	123	107	63	70	71	116	176	508	148	1108	64	54	37	94	30	-17	29	46	164	46	9	203
-35	3	30	-53	55	-12	10	8	63	22	27	-23	-92	-2	-7	-59	41	-29	-29	11	108	16	-18	50	20	86	-1	14	18	112	22	14	11	27	68	77	106	140	14	-60	173	155	118	49	49	87	169	33	31	667
80	152	136	85	189	101	188	51	106	40	255	83	312	153	98	382	168	131	241	70	302	218	252	118	183	72	168	185	105	120	122	158	86	267	232	98	152	216	248	20	220	148	271	94	70	73	152	99	173	177
167	80	238	55	133	510	142	12	384	12	43	27	195	283	326	478	760	128	55	167	199	109	219	266	177	345	136	179	175	375	111	21	423	1445	1151	2108	724	774	487	188	578	1015	362	509	332	696	1358	459	83	283
-74	-1	1627	-78	1500	2623	3394	500	6171	250	368	401	719	637	1178	724	2689	179	1148	2641	3672	491	16	786	718	6519	4891	932	1127	2027	1110	280	11561	11089	11458	13080	5304	15031	12399	5174	5892	10607	7762	12729	2101	4249	12959	5764	-28	1855
132	56	463	22	521	251	1832	65	661	166	271	237	761	653	817	1632	1158	144	274	599	731	129	111	655	286	1288	963	170	383	390	429	233	502	1194	1370	483	493	1392	494	72	190	386	391	255	57	171	443	127	36	1210
-28	-34	23	-1	12	37	86	5	55	-44	39	3	59	101	87	43	71	69	144	13	79	106	0	-3	6	47	39	-6	3	43	34	-4	29	57	0	88	39	54	83	15	48	94	110	104	-67	-42	-35	-7	24	100
233	149	74	67	280	101	44	-8	-47	-17	-1	68	588	331	331	372	258	119	135	23	51	258	247	103	153	-114	184	70	76	51	166	75	303	216	235	602	-32	467	320	79	356	144	374	167	42	202	260	42	181	272
71	53	2	53	92	26	72	-2	31	23	1	50	29	1	-24	-54	61	66	3	47	60	121	71	2	138	65	99	26	10	21	-10	44	-18	31	18	50	1	67	141	34	23	39	80	88	-1	-12	19	77	49	37
79	55	34	18	-2	6	45	17	-31	32	18	-7	-29	-3	-70	60	104	74	38	4	7	8	42	24	-17	37	2	53	37	23	40	-84	13	-13	-26	-99	-47	7	-43	-105	23	18	-9	12	-48	-32	33	-19	30	-33
-262	-349	-43	-109	41	-74	-135	-39	-90	-15	-278	-460	-45	47	46	92	-89	-269	-287	-6	-167	-217	-272	-211	-154	-106	-55	-9	89	-7	-86	-170	-127	-117	22	-57	-198	44	-125	-52	-370	-139	-554	-143	-2	-37	-248	-33	-193	79
-175	-115	-7	-42	-30	-26	-7	-2	-98	3	-16	-105	-103	-124	-103	-135	26	-40	-94	-14	-45	-56	-102	-46	-105	-74	-73	-33	-36	15	-54	-31	-61	-22	-48	-97	-152	-20	-77	20	-10	-39	15	7	-39	26	-47	-70	-33	-30
91	328	153	-33	13	246	44	-17	36	-49	-32	40	37	69	23	-42	227	92	92	305	136	-9	429	367	457	178	61	195	1	19	164	135	57	0	255	275	21	140	108	213	72	155	10	68	90	37	55	90	79	245
-129	-312	-87	-91	-80	-74	-54	7	-228	-57	5	-126	-192	-203	-209	-258	-130	-80	-425	-12	-150	-9	-398	-87	-223	-133	-7	-42	-21	-4	-139	-195	-17	-147	-107	-251	-166	-39	-316	-96	-199	-127	-99	-242	-4	-86	-93	-103	-148	39
11	12	63	-4	40	45	48	-1	2	-12	1	24	65	151	3	8	-4	14	9	74	7	32	29	125	31	16	6	8	18	10	50	31	19	91	90	221	94	41	93	105	26	63	77	74	94	44	68	-4	20	83
209	166	587	87	1029	997	902	212	2772	136	135	93	3257	2827	5239	4841	2416	52	435	1335	1794	181	104	3041	1108	3222	3634	1777	2483	2277	791	418	1343	3106	2219	6433	871	5510	1624	2063	949	1249	578	785	260	268	1648	508	3	4635
107	189	96	61	94	304	96	60	767	56	922	242	132	167	493	254	435	9	59	155	86	253	223	505	210	167	538	45	280	763.3	82	37	1220	1347	3803	2647	666	1020	937	584	677	2157	474	1876	4712	3133	1180	1795	17	261
86	-40	2407	123	2444	1810	1665	212	3301	34	403	70	3157	2687	3264	4181	3401	716	239	1554	608	123	-118	1616	2687	2651	2979	1208	5519	2691	1025	891	4409	6777	3574	9397	6776	6252	7298	5770	3468	4884	2293	4665	4557	2937	6124	4507	-69	4650
-39	13	-14	-36	-10	6	-14	14	562	76	71	363	386	117	198	199	378	24	197	111	7	14	-14	177	-25	-6	107	-3	228	602.2	-11	97	43	606	116	72	-30	45	6	21	61	81	-8	89	159	81	21	-18	-22	32
-56	-56	-19	-37	-81	30	-6	0	67	2	34	-50	-5	-109	-81	1	-6	-11	-17	16	81	23	-3	-3	11	-1	18	11	40	8	-12	5	24	53	11	-8	4	61	-17	15	14	-38	-4	-7	72	23	31	-31	-49	-13
138	58	2162	73	2029	1433	1860	336	3829	312	727	344	7176	5085	7535	7265	5255	794	347	1222	1676	346	-44	3114	3103	3986	5460	2565	4030	2392	1153	540	2341	3854	2354	6875	4131	7157	4499	2989	2393	3361	1258	2390	1344	1733	4330	2320	54	5842
-162	6	54	-79	22	45	100	28	281	-19	-24	13	-13	-3	-26	-35	70	-80	-41	251	199	-28	-111	51	29	312	342	21	17	69	55	-35	808	1345	2180	1136	159	1210	367	455	204	382	130	418	196	194	370	220	-26	37
82	98	-18	32	68	34	23	11	14	17	-13	6	27	28	-61	-65	-23	92	96	64	32	48	189	75	111	53	46	70	26	24	61	20	65	22	43	35	94	12	56	51	156	63	64	23	21	10	67	6	87	51
14	-41	25	25	62	23	36	-41	-5	12	1	-20	177	109	207	226	10	7	-37	-24	6	-36	4	24	94	25	412	77	189	73	10	-24	129	57	84	275	6	177	106	144	8	-52	61	14	17	-1	154	83	-15	219
-102	-238	-62	-102	-68	-127	-145	-13	24	169	2	161	3050	3176	2064	4780	115	-111	-268	-37	-47	-102	-243	26	-103	-194	610	340	3380	976	125	135	-81	-178	-57	-255	-317	-103	-175	55	-159	-117	-313	-136	-42	-60	-78	-115	-38	359
-19	-4	-21	-43	28	-18	84	-3	-5	-5	-12	-20	34	13	1	29	0	13	-50	-3	-6	-11	37	-35	-22	-31	4	-14	2	-24	-4	25	-3	-12	8	-41	-19	-35	-20	12	22	-67	-71	1	-10	-16	-47	-21	8	-2
20	-34	18	30	182	17	141	61	85	-18	126	104	360	361	711	363	21	4	22	65	122	102	14	-34	74	118	302	19	174	144	98	-33	360	287	388	433	320	374	318	275	202	259	163	213	95	79	268	149	48	192
-17	-62	33	17	29	3	-19	-9	329	-37	-146	-163	26	87	-114	-31	50	-9	-57	94	-18	-10	-40	14	-19	0	105	-35	86	149.2	25	-26	2698	708	1593	-144	-17	122	230	363	91	299	-24	173	429	213	56	185	-51	-2
338	379	10	82	107	39	273	143	67	182	90	270	435	317	191	386	-3	248	277	86	276	269	374	64	309	225	451	167	49	77	77	88	983	898	900	1025	570	814	821	487	573	178	504	847	160	235	832	392	169	149
-4	-44	-24	-22	-23	-11	1	-3	15	2	-18	-11	-102	-50	-33	-43	-66	-40	-41	8	59	-20	58	-14	-26	4	-22	-27	-19	-48	-5	4	-31	-48	-1	8	52	15	-20	39	71	-76	2	1	6	35	6	-21	-51	-8
-201	-352	-95	-49	-81	-66	-94	-9	-136	-34	2	-129	-222	-302	-87	-295	-130	-47	-193	-144	-57	-98	-165	-134	-154	-96	-116	-106	-326	-58	-134	-117	-132	-168	-103	-170	-77	-89	-254	-165	-161	-94	-219	-175	-72	-42	-209	-70	-69	-179
-34	83	-26	-39	-18	13	-28	-2	39	-16	31	5	60	-9	46	-45	17	-5	32	0	-16	-72	47	-20	80	-46	55	-6	36	-2	6	4	-22	-17	43	10	201	43	9	-23	58	31	38	38	-20	55	149	-47	-1	90
33	33	-25	10	46	39	-2	-7	29	-19	28	45	93	60	219	76	164	66	26	76	61	-16	59	42	177	79	100	19	40	24	39	9	50	181	160	61	104	407	150	140	65	106	62	72	33	86	143	17	11	46
82	222	90	56	410	111	68	-6	30	-10	92	13	129	113	447	141	190	185	124	16	31	58	200	49	175	169	131	103	124	40	25	99	31	40	96	56	49	137	85	107	52	85	1	134	6	2	113	41	110	119
7	13	-3	14	25	-2	-9	16	22	-21	5	42	5	18	-28	20	-21	-27	18	3	12	20	15	9	6	30	-15	14	13	5	10	2	-33	-51	7	36	20	-5	43	3	19	8	-59	27	-2	-14	-46	14	10	5
25	4	62	8	27	37	29	7	17	13	17	41	-7	76	32	54	46	33	77	20	25	1	-3	7	15	33	30	4	44	31	24	62	40	41	39	-18	20	7	27	34	72	-23	-19	-5	-22	-1	18	11	11	19
-75	-5	-6	24	9	19	-14	-21	53	-9	42	-29	50	86	47	127	96	31	-4	21	60	-41	-71	29	761	426	472	69	56	86	24	39	35	35	74	85	32	54	-11	7	80	-10	27	60	4	17	0	-30	-28	52
49	89	15	53	0	33	41	13	724	26	73	38	138	108	291	91	64	30	328	103	163	64	78	350	2983	1585	1657	1002	1146	897	237	248	33	54	104	127	56	22	69	-50	1	76	50	59	8	8	24	-15	9	60
-15	127	-9	34	34	-19	47	11	-41	-23	44	29	-26	8	1	25	16	174	-43	-32	22	137	136	152	69	-55	-114	31	-42	82	0	92	-61	-257	-64	-159	17	-113	-77	-152	13	22	-25	-100	-81	-70	-95	-32	30	76
-70	-61	-92	-21	-10	-53	-15	-32	-165	-20	-95	-59	-146	21	46	3	-66	-131	-177	-83	-192	-45	-67	-104	-34	-77	-72	-180	-63	18	-85	-38	-65	-104	-41	-101	37	104	-66	-31	-107	5	126	135	-7	-20	110	22	-68	-64
-359	-403	-51	-97	-52	-287	-117	22	-153	-39	-195	-203	-229	-255	-201	-194	-203	-138	-596	-172	-182	-59	-552	-272	-361	-96	-122	-205	-69	-62	-372	-292	-251	-445	-112	-349	-201	-112	-404	-375	-382	-173	-251	-507	-44	-104	-130	-221	-135	-371
17	-124	-53	-97	-140	-76	-40	-31	-162	-119	13	-103	-240	-270	13	-247	-101	-213	-308	-82	-312	-71	-330	-151	-133	-92	-149	-190	-43	-10	41	-49	-115	-58	-51	-57	-9	-6	-125	-7	-63	-72	-121	-90	24	-6	-19	-77	-77	-66
141	143	84	46	124	83	95	22	90	38	124	109	424	391	454	463	210	174	147	104	89	69	211	118	167	92	161	173	131	73	114	129	98	291	274	258	92	199	152	61	220	119	216	159	113	109	100	155	90	159
-7	20	21	10	5	-15	6	-12	12	13	3	-31	-21	8	-35	1	-11	28	43	27	12	-46	12	44	24	23	16	23	27	23	19	1	174	84	42	118	60	393	177	44	126	97	115	114	122	141	580	37	-11	-2
2	47	63	12	79	81	6	19	149	8	5	8	24	12	54	-39	54	56	168	105	135	52	89	103	90	98	192	70	69	72	35	47	-9	-2	78	-2	-43	46	60	98	5	68	74	-7	21	40	60	11	4	96
215	188	1204	51	3433	1802	5390	420	7390	701	511	339	3237	2509	2589	4355	3894	215	1194	3013	3234	426	40	4307	1968	3436	8178	1309	1702	2234	1952	620	3765	5963	5883	8730	2340	6325	2733	3259	3378	4253	2565	2051	1713	1798	5734	1470	-3	910
2	11	23	-18	6	36	6	38	-9	-8	6	-33	-93	12	-42	-62	-11	-53	34	28	-10	-54	6	-22	-14	23	7	12	-2	4	36	0	9	-2	-18	-50	21	-28	53	-30	19	-32	-12	1	33	39	-32	-6	16	21
-6	44	9	-3	32	84	-222	3	630	-12	-22	-69	4330	-16	256	756	28	-45	8	29	11	5	-67	642	-21	200	158	-18	978	43	171	59	0	-23	-62	-54	-72	-27	-62	-24	36	-117	14	-61	28	-18	-134	-12	55	49
268	305	201	135	158	223	199	34	515	61	224	376	2291	466	411	1375	355	265	358	118	281	223	517	380	410	586	425	275	600	277	444	260	169	330	403	459	320	316	318	256	384	181	428	226	122	175	331	275	186	225
-14	-17	112	-11	464	117	399	8	288	200	239	257	4418	2492	2981	6333	256	-14	53	28	127	86	-56	670	224	537	1524	238	380	301	180	61	-4	81	150	43	39	146	1	44	20	-17	84	-17	6	37	33	2	-7	243
-3	-111	-45	2	82	-83	33	19	12	-7	-3	77	-41	-42	3	-37	78	38	-62	-23	28	-30	-13	143	-92	-5	-8	-45	-10	-44	-38	-25	27	-21	-25	-33	-61	2	-57	-121	-33	-86	20	-23	-27	0	-29	-62	-22	-101
361	243	67	192	134	94	77	-9	233	46	84	85	204	227	195	160	391	112	390	245	236	178	461	112	263	281	270	303	77	49	57	36	71	179	176	180	181	182	190	49	224	23	216	78	-6	39	124	115	130	106
18	53	4	-25	51	61	57	-14	6	-43	313	215	-4	25	22	89	-61	21	68	0	-28	89	-1	-40	7	1	6	50	55	42	49	1	207	273	79	211	60	188	179	18	226	170	20	136	14	-4	40	68	41	-67
2	59	-21	-14	73	23	29	-17	3	2	51	30	-27	-17	-18	19	-46	19	44	-14	22	22	94	-89	12	-30	29	53	34	22	28	54	39	57	6	-25	22	-2	22	-28	15	42	2	54	30	37	29	37	49	-15
-48	13	-4	42	0	-11	29	30	-13	-3	27	37	-65	128	101	132	78	-84	-124	11	-29	33	-44	0	-59	4	45	-83	35	46	27	-29	-3	-10	51	-72	26	7	-46	123	-70	56	92	97	10	-10	75	32	72	-27
-116	-30	-17	-30	-16	-49	-43	-30	1	-35	-49	-27	-181	-113	-130	-134	-56	-65	-21	46	-113	-4	-70	-59	-88	-30	-72	-32	-24	-40	-15	-23	-59	24	-28	-235	-127	-98	-31	23	-59	-77	-46	24	-49	-40	-77	-54	-9	-48
5	-39	-24	-3	7	-35	-50	-21	-40	-25	-91	-58	-152	-92	-154	-86	-1	-145	-42	49	-34	-32	-71	74	-49	-18	-65	-96	38	-39	-29	-52	-67	-48	-130	55	41	32	-111	-97	31	9	25	-2	46	3	0	-29	-3	-55
-20	-3	-54	16	-36	9	-64	6	-7	-10	10	41	-216	-254	-260	-277	-41	-3	1	17	8	25	15	-4	5	-3	-22	4	-11	-102	7	19	18	-14	-20	-14	3	50	-30	-33	-25	-39	45	-30	-24	7	15	-30	-14	-21
82	157	20	39	76	112	56	-5	87	1	52	47	165	124	223	168	75	89	100	27	49	10	160	122	163	120	134	89	29	-2	41	65	116	144	75	127	105	150	93	124	102	87	112	115	-50	37	154	101	64	133
11	38	-55	-7	69	-37	-18	-27	2	2	-16	47	-61	-46	-33	-55	92	52	-37	70	7	-40	61	30	59	21	1	-3	-17	11	6	-31	-37	43	-1	-47	-7	45	-5	0	28	24	-54	5	-32	31	17	-8	36	-11
-18	72	107	-21	14	43	34	8	2544	0	-19	-46	-46	-75	-53	-85	-3	0	126	150	181	39	-7	4	151	175	291	130	136	107	177	79	468	871	393	74	108	18	112	141	71	46	363	72	52	28	-4	4	33	22
122	153	-26	47	155	-8	-35	11	363	60	1041	1227	226	334	241	427	374	606	756	92	19	45	191	1273	386	39	231	-16	88	363.3	171	310	3045	1587	1941	4056	494	962	1902	938	933	1324	950	2298	2252	1799	1592	1259	145	83
-456	-365	2169	-160	2633	2685	1795	275	1978	63	909	226	3975	3497	4660	1087	821	-174	-175	403	982	113	-472	513	613	1376	4759	459	1795	1726	1088	102	4109	3811	3260	6542	1409	7240	4295	1775	2426	2610	1815	2765	821	1049	4629	1510	-137	2124
-52	-22	-35	-12	-40	3	-16	-29	-9	-32	1	-29	-158	-121	-121	-133	-34	-12	9	16	-20	11	-40	11	-15	4	-23	-30	-18	-11	2	-3	-22	-57	-22	-45	23	-9	-2	0	-24	31	-8	16	-25	0	31	-7	34	-7
-5	5	7	-15	-59	34	35	-11	-14	-7	-3	-104	-57	-111	-175	-199	-68	2	139	19	25	4	-14	-17	-27	-59	-9	10	39	-9	-9	38	-64	-61	-49	-11	-30	18	19	-11	-14	28	-19	-9	3	-60	-24	-19	-1	55
-59	62	-6	-27	-26	-40	-11	-17	-20	-25	-23	-40	-55	-38	-51	-56	-21	4	-70	-40	-28	-5	-52	-6	-11	-30	11	-26	-46	-10	-36	2	-59	-69	-34	21	-22	-37	-34	-24	-57	-19	-51	-18	-26	5	5	-15	-25	-60
-17	-18	-42	29	-41	-15	-73	-10	60	33	1	3	38	80	44	-63	-10	-20	-4	-21	-46	73	-36	-58	28	72	79	-26	-9	0	0	41	-51	-40	30	-77	-44	-42	22	-24	-7	-46	-18	-73	-5	-75	44	0	-55	13
-42	-21	8	30	11	14	-5	2	-14	-10	37	-12	216	105	286	100	6	28	-4	-8	-30	-13	-50	12	29	26	22	-31	16	-32	15	-2	0	31	15	-21	-31	-41	-25	-40	-107	-88	-122	-35	5	19	-94	-19	-45	48
-64	-89	-39	11	5	6	15	19	-27	5	-65	120	2	50	7	71	30	28	-126	17	225	69	-146	3	-50	-33	190	54	12	135	21	-3	38	41	-24	-117	-87	-85	-45	-3	-51	-62	-87	-48	-33	15	-39	-29	27	-66
18	-15	281	3	626	193	197	41	974	98	68	123	2627	2153	2606	3324	1007	61	122	202	268	50	32	590	405	364	946	710	498	1059	162	83	445	1500	535	1247	1351	870	453	596	224	634	92	124	322	384	694	552	5	625
97	81	85	84	70	56	94	2	143	46	22	24	274	311	370	386	131	133	100	64	115	77	217	155	163	139	157	196	66	93	27	51	40	94	113	228	185	102	120	74	127	49	131	51	7	67	123	18	96	176
-68	-55	-4	-9	-14	13	23	20	-83	-26	-53	-44	-147	-205	-126	-197	26	-36	-2	-22	-43	-52	-21	-15	-46	20	-44	-18	2	-9	-16	14	-1	-15	10	229	84	7	13	-39	2	-2	80	0	4	21	117	-1	-7	6
557	511	220	252	207	256	267	33	364	89	178	204	512	704	734	691	458	464	556	301	499	272	578	441	565	427	416	398	183	249	284	265	286	588	439	1112	587	531	551	449	767	434	679	534	214	332	763	406	283	302
177	209	354	67	1192	146	199	152	527	69	188	101	1066	1114	1199	895	245	147	67	144	240	443	261	452	389	568	1329	558	545	546	441	381	218	111	321	1082	331	646	542	187	424	361	554	239	38	77	712	171	-6	1248
26	-18	38	34	3	19	-17	31	13	-6	-14	9	21	-23	40	9	34	69	52	29	-15	-42	51	-7	-10	-36	12	-32	-7	14	30	28	54	79	38	29	45	-67	10	78	87	19	-40	65	-31	8	-19	-43	-45	50
35	26	112	35	183	73	186	38	204	31	74	171	777	391	1057	540	50	37	55	88	59	69	147	66	136	212	301	111	288	169	66	39	152	330	205	168	31	207	330	102	201	106	137	17	18	23	63	111	3	38
44	11	77	-13	37	49	70	6	-21	-38	-44	16	135	162	20	112	93	38	23	146	19	-46	89	7	41	70	-21	8	57	32	-6	-30	-20	76	59	26	70	74	8	-59	112	-30	73	81	1	4	7	5	67	141
-2	-19	-21	-51	17	-13	0	14	-28	-17	-48	2	-37	-34	-37	-30	-25	-57	-44	-19	-13	-36	-156	-30	-16	-47	-51	-10	-17	-13	-50	-68	2	33	10	15	-35	66	-17	15	-27	-39	-20	40	-31	-24	-39	-39	-25	4
393	679	260	361	87	382	780	86	1815	209	157	128	866	954	465	1347	513	379	746	937	2158	434	753	1056	1336	2541	4393	1304	2738	3201	821	438	2235	2244	1516	2732	1987	2549	1752	1721	395	1201	614	1108	824	687	2959	1030	47	3434
-19	-26	22	-47	125	-20	91	-23	78	-5	9	-13	175	133	343	125	54	-42	-119	21	136	50	-17	62	-38	95	497	149	85	38	25	-22	60	113	117	19	-35	273	8	50	78	98	17	-4	-11	34	97	47	12	295
27	9	41	18	14	-1	6	17	34	4	33	26	275	199	147	344	56	17	79	36	16	-36	14	13	14	31	16	41	11	29	27	44	4	63	36	-23	-11	13	14	5	-2	16	21	24	-10	-21	14	36	35	40
-69	56	-6	17	3	-1	-5	-8	-10	0	49	42	-56	-73	-89	-158	-36	4	-3	5	-34	63	2	-26	54	24	8	25	-4	-35	-23	27	25	22	17	-35	10	-6	19	23	51	-18	47	-26	-17	38	-6	4	-23	23
-42	-61	-50	-6	29	14	39	55	-47	-22	60	13	-98	-121	-112	-101	-177	-32	-239	-66	-11	39	-103	19	-122	21	525	-170	62	-160	58	-42	118	4	93	-111	-47	-8	-234	-161	91	-110	-17	13	-42	-34	28	-40	36	-89
288	310	91	2	274	171	305	-19	335	16	339	210	867	316	1029	762	260	226	297	344	390	232	496	95	596	188	579	143	199	93	93	240	468	559	655	401	371	1134	302	244	658	413	341	368	103	213	1048	203	139	225
72	-38	1310	166	2220	1110	2316	246	1097	43	391	155	3064	2480	3172	2891	1815	259	128	362	804	107	32	703	1592	6124	3465	1997	3549	4379	329	676	-17	10	-85	-34	-29	9	-11	-82	25	92	8	-42	49	5	-22	-24	-43	859
58	62	67	34	178	70	234	44	158	47	80	98	365	238	263	625	131	85	118	107	90	68	258	6	187	66	204	56	89	134	121	119	178	128	49	285	42	313	199	-19	101	15	30	162	71	40	167	37	78	166
-97	4	142	16	859	176	79	-8	600	-32	108	58	476	339	131	1054	1898	2	-74	114	81	20	-88	1113	484	1323	1547	656	1617	321	261	131	13	-19	29	-22	2	-47	22	-65	-15	54	18	-35	-16	-59	14	-59	-31	1602
-17	-34	-21	74	72	59	60	4	-7	-45	13	61	318	136	165	212	85	148	32	117	77	28	138	40	26	161	77	111	85	36	-34	-7	-56	-107	12	-94	83	79	-79	59	-19	40	3	-100	13	-10	69	-47	108	23
-98	-184	-133	-125	-114	-59	-89	-7	-85	-43	-97	-3	-172	-230	-257	-319	-132	-149	-242	-83	-129	-63	-138	-93	-113	-139	-106	-20	-91	-38	-96	-100	-60	-1	-12	-125	-63	-149	-62	-46	-174	12	-209	-76	-19	-51	-64	-94	-157	-126
401	417	118	96	548	108	174	33	2019	38	100	73	702	341	438	427	163	538	350	158	979	220	410	122	439	307	1204	483	93	132	545	102	1055	141	232	449	266	411	250	2912	374	123	1326	2546	322	1301	250	202	145	94
49	169	-21	49	54	-11	62	-38	55	-94	-63	78	150	132	197	175	80	44	100	-51	107	38	212	78	305	94	78	153	89	72	55	22	-136	-114	98	78	9	-25	-76	-42	89	40	53	-27	56	-14	57	-95	-34	175
-50	16	-141	-62	-260	-203	-148	-26	-174	-57	76	140	-161	-96	-311	-207	-137	-125	-205	-106	-221	41	64	-72	-101	-280	-396	-250	-194	-143	-54	-206	111	-165	-1	-231	-20	-65	-242	-240	58	-136	105	54	-7	8	99	-39	33	-260
-19	-17	-22	33	-7	-33	-14	-12	-12	-17	4	54	-101	-114	-94	-118	3	40	-23	0	8	-25	48	-2	10	26	10	9	3	-25	23	12	16	32	-13	-3	13	-2	4	26	-3	-56	33	8	27	-7	64	21	-23	5
-80	-8	-35	-37	-7	-14	-12	-20	15	-1	-13	-78	-60	-52	-74	-84	-35	-64	-126	-28	-52	21	-128	-34	-92	-27	-31	-24	11	-27	12	-1	9	-13	-6	81	36	66	44	11	-27	27	13	-29	14	-4	51	-47	-24	-10
40	20	-57	38	-31	-27	7	14	1	5	-7	17	-45	-57	41	-26	36	-6	25	-41	-48	64	90	6	-53	-12	-27	-37	-8	12	11	-11	72	133	94	-38	-9	56	12	9	-14	4	25	-35	62	25	83	42	13	-36
-52	-4	23	37	104	44	52	-14	103	17	-16	102	143	197	173	94	79	63	68	82	-13	57	-25	113	40	89	133	69	53	62	14	7	158	137	114	405	166	312	158	215	89	-7	92	231	85	139	241	137	25	89
6	51	43	17	258	12	226	11	96	1	8	15	684	615	603	925	152	25	0	43	55	40	45	176	64	57	171	37	146	71	30	43	80	156	99	234	66	240	102	157	84	62	125	80	49	52	136	99	4	102
97	660	126	102	358	157	168	77	752	93	266	504	427	216	316	365	375	324	617	253	361	180	794	320	432	165	388	631	266	227	94	329	24	308	401	210	-1	179	84	362	104	124	2587	213	67	104	27	322	323	176
191	255	181	131	239	219	325	84	373	82	305	129	1202	1049	681	722	432	348	281	275	358	190	341	209	255	278	377	1869	761	956	231	1027	406	386	350	1252	675	537	518	500	624	393	677	394	358	179	690	244	208	356
-109	-101	-5	-38	32	-52	23	-38	0	-35	-127	63	80	-59	96	203	-41	-3	-50	-46	-2	37	-12	-6	3	23	125	-88	59	1	3	-86	-59	13	-23	-71	-93	-8	-42	-18	-25	3	-67	-45	-65	2	-81	-41	-47	-42
177	219	6	71	117	131	98	49	396	118	118	118	816	482	460	972	436	83	243	118	348	115	189	320	242	279	715	201	288	331	264	97	102	184	180	370	155	168	200	296	202	181	250	160	90	23	107	55	81	300
-37	-5	50	-37	105	-16	325	23	224	61	693	357	1108	1101	1394	841	-4	-1	-72	-6	41	10	6	67	130	93	581	92	243	95	130	-54	225	529	512	231	179	309	237	250	72	203	134	403	81	169	259	138	-45	77
-70	79	-38	-87	83	-58	-57	-34	-134	-5	-88	50	-81	-157	39	8	23	-31	-125	-15	-194	27	3	13	16	-80	-43	-36	-12	-41	-10	747	-49	-206	-38	-399	-269	-44	-155	-196	-157	-202	-223	-94	-150	-50	-80	42	-132	-140
-21	-59	-26	-18	-35	-66	-11	29	-34	-12	-13	48	-226	-125	-60	-158	-5	-41	-92	-39	-51	-60	2	0	-58	-26	-61	-103	-23	-35	-33	-51	56	-10	7	92	-7	45	34	-68	-12	-23	23	-24	-46	-11	25	-71	-45	-32
26	36	63	25	268	86	161	71	375	7	41	101	99	58	299	44	83	-1	92	46	74	-21	61	159	161	347	527	281	451	257	127	49	293	335	219	720	242	393	236	730	143	205	128	217	147	79	638	132	6	668
253	125	164	67	182	202	120	46	235	62	178	234	-1900	-1301	-54	-555	240	190	242	204	206	94	295	250	203	292	367	387	166	204	157	110	117	261	284	206	208	263	196	136	71	93	150	193	38	87	226	115	93	133
131	96	67	34	23	-8	22	15	18	9	0	98	-1406	-781	-479	-1444	105	35	131	33	73	7	257	66	105	100	76	58	30	31	20	57	56	101	75	134	80	99	39	161	90	56	67	117	14	29	79	69	80	82
53	98	43	49	64	74	15	48	227	24	76	136	22	-8	90	-77	-35	63	18	83	83	52	91	27	101	85	72	7	33	276	38	27	17	114	152	114	134	195	-44	170	149	88	130	105	85	-6	120	70	82	148
-4	18	-14	19	38	14	-10	9	153	-6	1	-13	-92	-82	-31	-25	183	4	22	36	173	-14	-6	142	30	57	128	41	114	7	12	2	10	-23	-9	0	4	37	35	-10	17	25	-8	10	-3	-5	7	15	18	-6
66	31	18	36	36	16	65	10	43	0	2	43	76	48	159	55	225	21	39	27	107	37	71	681	34	123	176	92	16	30	52	50	73	307	52	172	46	228	75	99	91	103	116	54	46	77	145	54	83	55
49	44	359	82	486	369	233	128	651	73	55	3	941	810	1184	1224	332	-30	45	280	362	111	39	306	576	865	977	597	919	1168	229	163	793	1146	606	2183	1600	1952	1526	763	685	713	553	645	369	595	1026	595	-22	950
45	117	479	22	542	355	321	125	634	111	247	152	1163	725	1152	1221	134	-28	43	221	494	121	48	176	237	510	964	302	699	796	187	97	818	1171	479	1862	328	1215	748	518	536	530	335	711	351	253	1279	396	50	536
-28	54	45	26	-102	-10	26	1	-118	-14	7	12	-142	-311	-285	-370	-6	-4	-106	2	-71	-34	-118	-27	-48	-67	7	-89	-78	-99	-10	-72	-12	-106	-21	-30	-73	-114	-57	-152	-4	-60	-6	-21	-1	3	-20	-73	-67	-44
-127	-34	-71	7	29	-11	21	-4	227	-24	-19	-51	-87	-103	-123	-178	117	39	-8	35	444	-9	7	20	19	10	1330	9	107	181	27	-5	-52	8	-38	-47	-51	10	-12	-38	-18	-98	-83	-42	5	-16	-42	-66	-6	7
23	-8	20	45	89	48	21	11	33	3	7	-7	50	119	22	55	35	66	57	28	28	66	69	20	27	72	30	3	25	-1	32	29	34	78	7	9	0	-13	75	80	23	-18	45	26	4	21	15	21	13	46
-13	-31	17	36	-7	-2	21	-14	-70	-13	-37	46	61	-19	196	33	-82	-126	-84	1	-31	133	-45	39	116	52	73	117	34	-12	-49	-20	76	76	115	75	87	90	-46	38	94	-42	-59	-78	-6	23	81	27	-43	2
42	113	52	79	117	43	9	12	61	7	75	-6	154	134	178	80	-32	0	9	-15	91	56	37	19	39	172	219	126	213	12	19	-32	181	219	190	375	77	371	237	290	105	83	97	92	38	64	221	58	51	194
-37	-28	-13	7	155	-5	54	-3	35	1	1	3	178	136	163	107	205	3	-24	39	378	-63	-63	38	13	50	82	-2	38	86	-2	-11	77	143	32	261	87	124	102	89	-11	60	53	4	60	-8	77	80	-46	167
-10	27	8	6	-22	0	-11	-22	-9	26	1	-1	20	18	-9	-32	15	40	-8	52	46	-37	16	19	8	21	5	49	20	6	13	25	-63	57	-2	0	53	20	9	30	30	52	53	15	26	17	43	19	18	33
35	108	85	154	269	144	130	19	157	8	3	5	446	340	423	573	332	63	238	110	208	-2	245	98	240	346	251	94	246	232	89	147	318	287	255	736	123	526	361	231	153	105	52	211	68	32	268	123	157	286
55	93	8	81	54	35	53	26	25	31	49	65	121	133	89	125	108	71	106	69	69	65	83	3	129	99	138	121	38	49	58	-3	197	203	120	270	122	120	172	236	100	16	98	73	27	70	128	115	70	110
389	381	82	212	390	154	172	17	303	40	128	-13	1084	408	1173	648	110	414	406	288	373	220	532	109	576	494	443	466	301	396	111	205	371	714	478	396	336	417	489	299	651	305	560	445	159	205	322	313	234	545
-33	-10	-25	29	27	17	21	2	31	-12	6	-11	-720	-366	-823	-603	-46	-16	23	26	36	-60	95	8	-1	23	16	62	-7	-142	1	13	-2	-44	-20	87	48	24	20	-20	79	-16	96	-19	10	-9	46	-50	-10	27
-33	43	0	-18	-16	-21	-7	35	-26	7	3	-19	-311	-306	-375	-229	-11	-38	-13	0	-5	12	-8	-44	-6	-42	33	-10	-21	-95	17	-20	-25	-40	62	8	67	22	-42	-36	-69	45	-51	28	-22	33	71	-41	-59	-16
130	43	49	21	90	59	55	29	144	-14	23	18	267	278	218	470	115	119	132	89	66	56	144	128	178	136	98	6	85	42	79	20	45	2	32	85	-3	196	198	102	126	-41	90	72	50	40	95	24	48	160
-112	10	-40	-36	-38	10	-6	36	20	23	-1	19	0	18	70	31	4	-6	-48	-40	29	52	-88	-53	-33	1	58	4	34	18	-41	-78	59	49	-5	55	-12	143	89	91	-2	-36	-30	-7	-18	23	-12	-9	4	29
-7	43	63	5	133	74	963	30	1335	52	41	56	79	223	122	396	361	19	91	141	411	83	7	496	84	402	783	325	101	231	106	36	135	318	277	191	90	558	42	197	133	305	220	31	118	90	182	55	7	40
-168	60	-99	-153	54	146	88	1	-78	-13	-298	-254	-120	-259	-211	133	-83	-384	-212	37	-22	-86	-89	-272	-155	-254	-245	89	-43	-54	-250	89	-289	-165	501	-315	-69	146	-246	286	-244	-159	-340	45	22	25	122	-123	84	-8
106	99	27	27	43	-15	17	-30	48	-8	73	-76	-77	1	-38	-28	77	6	130	16	113	77	214	64	129	55	98	89	-21	49	35	-79	-85	-67	13	76	76	79	48	-74	115	146	100	54	-11	9	142	19	31	44
-336	-312	-79	-156	65	-41	60	-7	268	-13	-96	-248	349	-68	253	323	176	57	-321	86	-80	-121	-316	102	-150	-34	268	-187	172	-17	74	-164	-189	-87	94	-254	-387	73	-321	-49	-183	-126	-317	6	23	-72	-278	-19	-88	10
-90	-33	-47	-9	-50	-31	5	-7	-64	-9	-30	-23	-170	-113	-163	-232	-81	-67	-38	-59	-67	-22	-129	-96	-31	-59	-55	-60	-32	-76	-52	-23	-24	-15	-15	-38	-30	-11	-21	-13	23	14	-7	-13	-1	-11	-70	-145	-25	-16
-117	-26	111	15	101	107	120	28	181	1	50	26	241	147	516	157	-19	-51	144	3	133	71	188	3	-67	142	470	80	300	284	101	45	305	347	334	827	17	730	557	152	202	75	171	223	2	77	331	100	45	224
9	-4	20	70	15	0	2	-15	14	22	4291	1866	18411	17861	12963	16554	-65	-5	31	-13	40	69	0	16	-11	8	15	2	11	18	-11	12	18	16	10	-4	-10	54	5	-23	19	12	32	5	-37	15	-8	-14	9	12
5	-38	10	28	19	-20	-3	14	23	3	6123	2270	22469	20257	15148	17316	6	-39	-71	6	-14	-13	-7	-11	-37	-14	-21	83	-17	8	9	6	-22	8	0	-98	11	8	-52	21	-33	46	-26	12	-13	3	44	1	-110	-28
-387	-298	-182	-138	-220	-110	-140	-41	-309	-31	-141	-370	-404	-617	-514	-683	-299	-267	-441	-197	-280	-311	-470	-460	-344	-307	-275	-352	-139	-105	-225	-105	-159	-363	-236	-447	-306	-286	-329	-236	-254	-186	-300	-267	-114	-120	-282	-253	-241	-430
-122	-48	21	-18	219	-7	-14	-8	234	26	22	35	155	443	171	561	-60	-63	-55	-32	57	-36	-61	24	57	6	231	-1	400	-56	52	16	-44	-71	82	-127	-100	107	-199	-117	-38	-70	-83	-11	-57	3	-166	-53	-27	-50
145	66	1286	132	603	216	360	68	763	45	-2	-5	1575	1105	1224	1345	937	289	222	155	459	56	201	492	684	615	576	900	298	841	214	74	59	169	174	593	124	2243	172	136	186	113	20	257	35	52	373	103	99	499
10	33	23	13	32	62	35	9	68	25	16	-33	12	-71	39	-18	84	27	-3	-3	45	-22	93	16	27	67	23	-9	36	18	-22	-3	102	108	169	275	66	76	127	36	26	31	43	19	10	59	36	16	20	26
-38	16	-33	32	25	-21	-3	23	-1	-14	-22	-79	-13	-38	-12	-43	46	-22	-15	-10	-6	-57	-4	-29	-32	1	-21	-27	10	-10	-58	-40	-13	-66	-16	-18	7	-25	-8	-40	-61	-61	-73	-38	-8	9	14	-14	13	-11
13	127	38	75	-3	27	92	27	90	39	13	11	15	33	61	93	-9	33	64	113	91	3	97	64	98	91	135	31	37	42	118	-30	268	677	322	954	340	46	596	414	127	272	131	387	361	197	224	335	46	38
-4	100	-103	14	214	81	208	21	386	0	74	106	-50	-111	-20	-28	33	86	-61	-74	-55	-6	-1	-97	58	-129	-90	-135	-56	-67	173	71	589	512	415	683	365	559	515	321	644	378	461	382	182	246	491	183	96	-156
277	389	282	196	12	289	140	33	247	144	474	571	433	234	379	697	459	546	546	164	159	334	1139	-66	394	95	238	119	169	150	313	425	2052	1001	288	573	665	490	381	215	544	639	731	925	221	309	896	270	466	221
91	50	10	38	-149	-71	-84	15	8	7	95	29	-348	-415	-257	-281	-237	-103	-14	-42	58	62	34	-259	147	49	33	-42	-51	-121	-79	-110	-82	14	-3	-3	-73	-27	-146	-231	114	-15	154	-23	-26	51	-28	-111	-9	-217
10	41	39	0	20	-3	6	-13	-9	15	-5	20	40	22	44	100	34	53	45	-19	-5	64	42	13	23	23	-27	28	15	15	11	48	-8	3	62	-53	1	12	26	-36	-1	14	-35	67	32	3	29	31	44	29
41	39	19	7	-37	10	-16	-48	764	-5	58	47	75	91	218	630	532	73	114	191	369	-40	145	79	66	100	84	-21	148	123	45	-25	38	71	0	72	114	57	37	-78	22	21	-22	-10	-20	19	10	0	52	27
6	-4	13	-2	15	-4	6	5	46	3	-8	4	8	-29	20	8	89	32	-19	7	6	31	70	3	60	108	39	68	80	35	17	11	-12	58	16	61	-6	-3	0	-6	-62	-45	116	1	-5	-13	5	-10	8	28
90	117	26	62	60	109	16	16	129	35	42	-18	-8	-90	-22	57	71	-14	72	117	24	22	60	42	75	26	168	-83	98	98	46	70	618	675	349	886	190	1109	430	294	246	136	161	345	103	12	663	54	-11	48
332	289	68	197	92	155	269	2	172	51	384	87	599	454	518	352	139	292	344	196	270	256	428	114	436	496	484	418	142	214	153	179	178	354	231	513	550	363	284	288	497	226	420	252	113	141	373	117	118	170
-166	-45	2	-104	41	-109	-196	-39	-8	-9	-146	-116	-407	-173	-315	-413	-92	-48	-315	-30	-170	-105	-456	-31	-109	-113	-86	-165	-102	-47	-122	-283	-211	-166	-48	-364	-171	-89	-178	-252	-213	-257	-239	-120	-83	-116	-166	-144	-93	-96
-13	-5	-14	-17	-33	-6	10	-12	-29	4	37	30	-53	-124	-122	-188	-3	-3	-5	3	-12	-51	40	-21	-38	6	-32	6	-23	-37	-18	-40	28	-48	14	-6	-22	-5	6	92	-24	25	-36	-26	30	1	-16	48	6	-7
-61	-94	22	17	87	14	288	12	167	35	11	142	204	212	90	421	135	5	-2	100	243	-39	40	60	99	105	169	179	206	151	88	-31	347	369	425	245	187	800	243	18	-4	192	94	238	67	149	119	112	42	121
-1	5	562	218	2233	1107	1263	385	3178	249	683	297	8557	7936	12464	11203	1609	58	442	1047	1736	206	65	1245	1485	1998	9661	1475	5564	5401	681	952	5532	6285	2803	7095	3914	10336	6703	3065	2082	2656	1518	2409	1976	2742	4171	3178	-22	2797
-39	-56	64	9	-33	-2	-8	-15	40	-16	16	8	19	26	-6	-5	-7	-22	22	25	-72	-15	46	-39	-3	44	-30	-55	-24	-23	24	3	-7	-121	0	-60	9	1	-49	13	-103	16	-13	0	-22	-29	48	-1	-49	-13
39	96	34	55	0	-48	15	1	-78	-17	-30	-62	227	264	246	322	-194	7	13	-211	0	-18	73	-69	121	-71	232	76	-32	82	-50	10	21	-10	90	113	70	24	39	122	7	3	53	126	55	-11	-38	28	-24	-25
287	205	197	170	195	63	131	32	207	100	1503	1420	1266	1266	1018	917	577	382	647	189	145	144	248	1641	537	55	311	145	234	970.7	75	382	938	1165	1011	1197	565	955	853	419	901	728	649	1342	567	919	571	520	208	341
-16	52	-94	-2	39	-52	-62	6	40	-16	-22	-20	-171	-272	-283	-254	-54	-8	-8	-8	53	-40	-33	-86	-31	-26	-16	-3	-22	-153	-39	21	-68	-108	10	-79	-61	7	-89	21	-43	-229	-27	-87	-15	-50	-41	-260	7	-2
6	-6	-4	29	31	34	39	10	21	-6	-14	1	-77	83	-125	-28	-14	55	46	8	122	7	-7	-31	37	9	54	-6	52	6	-28	-2	37	-3	53	216	47	60	49	-20	48	34	106	14	-29	-6	72	-9	5	15
-72	-87	-104	-97	-106	-16	45	-18	-43	-6	-53	-9	-190	-117	-136	-126	-65	-98	-19	-103	-46	-20	-62	-46	-19	-44	104	-119	-57	-67	-6	-87	-124	-220	70	-1	-171	-55	-59	-88	-112	-57	-139	39	-47	-74	-212	-118	-18	-75
366	2715	3090	2397	14354	5197	9201	1157	13028	588	606	426	3423	2836	3810	6222	13452	2670	1780	7522	9946	1709	525	11601	8100	8643	17352	9360	6713	10059	8530	6928	931	2186	7589	287	711	7574	213	437	972	2225	699	577	191	156	964	106	618	1142
-98	-182	214	-102	350	700	263	68	4763	26	3	61	197	257	713	463	725	-93	118	1264	474	66	-306	430	32	618	568	43	186	472	134	-28	1412	1757	1099	8163	1950	2149	1488	1959	866	3662	1216	3856	373	1845	1660	4237	-94	518
101	45	9	2	54	12	53	37	38	2	21	56	154	91	73	88	34	121	69	17	41	80	77	50	20	85	85	70	54	63	19	9	53	111	60	83	135	76	94	118	79	34	40	26	48	86	49	42	36	17
32	23	-7	14	6	12	30	14	46	3	-19	4	152	110	-1	171	79	-9	19	23	24	16	15	-4	19	22	42	27	38	25	0	19	38	73	44	35	38	112	14	-2	98	23	41	31	34	34	136	52	44	23
18	32	-10	22	26	12	-1	1	12	-11	17	-7	192	167	64	120	21	17	22	20	58	29	1	15	27	35	47	61	49	1	33	-7	13	33	5	28	19	44	53	23	-28	-63	-36	27	38	-8	3	-1	7	22
77	-66	97	64	103	100	80	14	137	5	126	-13	280	229	488	360	166	62	102	134	113	-2	-9	72	85	112	171	98	124	162	158	218	62	94	281	-27	226	153	90	90	289	79	371	-37	7	-9	44	14	70	35
-35	-39	54	-33	96	7	98	65	206	35	119	58	601	527	624	679	52	-9	14	49	99	102	18	27	174	200	895	113	219	129	89	16	155	193	205	374	142	264	269	166	177	135	93	144	148	-6	163	115	-52	434
-14	24	28	22	20	56	53	32	-15	22	36	-17	97	74	80	123	132	30	28	94	67	41	46	20	27	22	56	44	71	62	53	25	123	76	-3	-12	42	164	102	-6	89	122	56	30	41	-12	115	-7	60	12
-12	-5	-44	-4	12	-28	-4	0	2	14	-8	9	71	-2	9	27	46	11	14	-15	-1	-4	-3	3	-48	42	-15	5	9	1	-13	-9	-12	-7	5	-60	30	-48	36	22	-65	-94	25	-40	0	-30	50	4	9	7
155	181	71	10	12	90	120	27	124	19	93	-59	212	267	265	379	280	221	298	157	183	-24	37	296	94	169	105	146	76	240	109	204	86	155	41	243	82	146	281	51	207	126	149	111	47	62	147	60	140	256
-22	52	78	10	316	62	38	22	49	35	44	-17	385	254	302	392	86	19	-13	-7	80	21	-18	50	35	147	157	62	177	101	47	-7	82	223	129	146	82	326	64	129	63	99	28	48	87	46	166	55	-4	60
-99	24	21	-122	3	55	62	-37	15	41	8	32	-214	-165	67	-152	7	-102	-142	-27	59	-36	-18	-18	-19	-49	56	-76	-6	-74	36	-89	58	118	-7	-13	23	117	68	5	11	125	72	88	57	27	80	92	-95	-10
41	11	126	19	221	170	36	50	91	-4	53	-34	402	353	401	506	122	47	-17	-17	49	55	-55	-92	124	188	417	89	392	371	-36	115	527	508	241	832	149	725	624	237	155	148	200	302	208	79	487	135	-20	285
-20	-3	6	5	57	22	24	-9	24	11	17	-18	8	17	-17	5	17	27	-17	-2	12	-7	-2	59	45	25	21	11	8	5	-6	22	8	-14	12	-55	33	15	29	14	3	-4	40	11	12	-25	11	30	-9	3
-22	38	-23	31	10	-15	-1	0	30	22	3	-18	-190	-150	-88	-254	40	-1	13	31	1	72	-54	26	43	-12	1	-20	-43	-108	13	1	10	-46	-8	60	5	-41	-5	-29	32	35	2	21	29	-33	-35	16	32	25
19	75	85	-3	134	78	111	75	236	6	81	-36	611	739	881	836	170	-24	142	77	332	154	123	100	317	314	913	177	358	377	37	60	265	249	218	469	182	802	576	321	95	199	85	121	-4	85	182	94	29	364
244	272	74	142	100	47	69	7	-46	24	117	63	205	327	223	265	170	174	273	88	246	182	353	107	308	211	172	212	85	83	46	66	114	111	99	109	254	122	117	95	204	96	252	134	-3	12	109	47	146	94
-28	5	-4	-7	-13	48	30	-9	0	3	12	57	-27	-20	6	-119	-35	38	-64	-3	-49	9	-187	-6	-2	-3	-26	8	-18	-40	-12	-34	-17	-53	33	-46	50	-79	27	60	12	14	47	-5	-2	-44	4	-22	-2	-6
85	88	493	323	3089	874	872	135	1406	404	109	111	1119	834	1015	1915	715	50	168	1203	406	191	23	400	245	1449	2381	821	898	1114	1312	214	152	227	578	313	97	771	181	24	151	202	108	130	28	87	215	73	10	119
-13	18	-1	57	-8	-38	43	26	8	10	65	61	-345	-124	-205	-257	52	-21	-33	-61	-4	16	-5	-9	-73	-29	73	50	23	-28	-47	49	44	110	1	-23	24	74	-57	-9	-1	19	29	-14	-24	21	-3	-7	20	-52
139	164	92	52	59	21	39	-5	29	6	20	416	228	410	445	579	280	315	157	98	229	109	176	36	181	90	72	34	33	41	4	-3	121	244	123	-24	344	80	-90	-93	198	74	103	-106	-3	10	-23	56	133	112
15	85	12	37	59	2	14	39	-9	-10	3	-16	54	48	46	3	-17	-44	26	-49	3	64	46	61	-33	11	11	63	20	-6	17	15	30	34	1	-33	7	14	1	38	-19	-48	72	40	13	15	-30	30	2	10
16	-22	0	25	-5	-3	12	10	-12	6	-43	13	0	16	-32	-48	-13	7	-44	-2	-38	-77	-31	-13	3	9	-15	-4	-8	11	-1	-6	-17	16	-13	90	-31	-32	50	-10	29	37	6	-10	22	14	-5	19	-1	-21
-4	-304	10564	-80	496	10095	3273	565	14660	41	38	341	105	19	1674	969	13355	-193	3147	13940	5612	2851	-238	13332	-8	3038	3147	9465	8767	11184	4787	-13	14111	7344	823	11510	15482	15805	13744	10119	15278	16331	8286	6356	710	3746	16923	8046	-198	8301
100	92	88	47	272	149	478	108	1337	366	835	615	7568	4563	8110	4016	512	80	397	283	348	141	43	292	388	252	1092	228	167	303	347	112	226	282	353	640	196	348	224	82	193	111	156	347	95	105	332	136	85	249
6	-35	56	8	21	24	106	19	285	-2	14	15	86	72	74	59	108	-11	-30	75	86	39	-26	158	12	125	136	90	48	64	6	18	144	232	277	653	195	666	152	150	84	180	106	79	97	87	274	126	-9	-6
80	125	-14	54	123	50	24	19	61	29	34	38	210	13	105	133	134	55	85	66	150	-47	51	119	52	107	58	77	36	16	30	86	130	9	33	130	95	188	103	68	226	114	84	95	90	41	207	35	53	94
-192	-284	-167	-151	-146	-182	-160	-49	-137	-37	-179	-234	-378	-383	-376	-414	-351	-264	-322	-153	-253	-153	-312	-344	-297	-201	-341	-275	-142	-147	-140	-237	-138	-144	-256	-355	-222	-122	-212	-108	-217	-217	-310	-223	-80	-141	-264	-147	-196	-336
-42	-4	7	-21	-5	2	-1	-9	32	-2	4	25	5	-24	-28	19	7	-11	11	19	55	-57	-11	58	8	-2	4	5	-3	-1	28	0	-22	-9	3	30	11	10	-3	26	-69	-18	-46	15	-13	17	48	24	17	6
-39	-51	8	-26	-76	-42	-69	-14	-169	-57	-376	-390	81	114	-94	-114	-106	2	-102	-59	-55	-8	-59	-229	-105	-23	-155	-76	-162	-160.7	-35	-147	-289	-242	-387	-370	-203	-333	-426	-131	-101	-295	-236	-369	-179	-137	-344	-357	-52	-96
7	16	106	20	496	101	122	18	476	7	106	86	1398	990	1259	2579	733	42	72	177	349	32	-4	540	397	186	1058	225	778	500	87	64	103	145	190	153	33	271	31	118	38	81	69	42	59	45	80	38	2	527
-65	-60	-5	-65	-59	-23	-13	-11	-23	0	32	41	-1	-49	-36	-39	-28	-37	22	-11	26	52	8	11	-6	-47	16	-52	19	-25	-10	0	-74	-55	14	-7	-58	-3	1	66	-1	-94	2	-2	-18	4	18	9	19	11
-89	33	-35	5	19	-8	66	-4	-14	-8	21	31	-7	26	19	106	26	-27	-12	14	58	39	52	33	17	-41	83	13	39	8	36	-9	-13	35	35	5	-10	81	-3	-3	44	65	-15	-19	9	87	70	28	-38	9
-15	22	-33	-35	-31	37	79	-31	291	13	-10	35	-88	-56	-24	17	-23	-48	32	51	371	-69	-34	27	505	68	75	87	72	185	73	-32	-52	110	110	9	16	13	-75	97	-33	131	35	72	48	4	-16	46	-5	-3
-19	7	-17	-31	-9	0	-19	-16	-9	-2	11	-11	-7	-33	-41	-26	14	-7	23	-7	16	42	-3	-27	-5	9	10	-16	3	-7	7	19	-10	-20	0	26	47	5	-11	4	26	50	38	2	-15	-7	-11	12	6	-6
-31	-7	-2	-39	32	39	13	9	-37	7	-6	-24	11	0	19	52	20	60	-39	-13	27	8	-20	7	10	-52	24	-11	34	-5	-19	-31	-9	-34	-19	6	15	83	-31	-12	-4	25	2	16	13	-5	69	30	4	0
-207	-77	-46	-64	15	-47	-56	20	-86	32	-52	-29	43	-63	98	40	195	220	-139	11	-18	28	-16	48	-117	38	79	77	71	46	-15	-30	-49	6	-17	-171	-148	144	-81	-36	-172	-24	-40	-27	-99	36	-112	-65	62	-32
96	111	144	75	240	29	132	55	161	29	96	58	258	336	310	453	354	70	57	136	90	-10	151	65	74	158	195	86	109	121	88	42	138	178	183	152	52	148	237	98	21	150	194	90	79	49	305	135	55	162
-58	-55	-7	-9	42	52	-18	-25	202	5	26	7	22	77	82	74	81	1	72	170	217	-41	-19	70	57	181	403	57	58	19	10	-15	486	209	229	464	493	743	412	96	16	373	38	29	85	201	32	88	-13	84
140	48	-26	6	53	-1	-22	40	21	11	14	0	59	19	-83	-75	-68	23	-11	49	38	-48	-9	-57	64	105	117	8	-46	-43	-25	-22	228	94	137	317	178	310	299	125	104	185	91	71	57	76	105	68	-18	112
6	36	24	-10	57	-1	-11	12	37	5	17	1	209	120	218	222	112	15	18	47	16	-4	67	38	28	76	92	30	59	112	12	2	40	55	51	97	36	143	20	126	9	5	-26	33	4	42	64	57	-1	45
-54	45	-29	-52	-105	-92	1	18	24	31	-63	11	-178	-211	-23	84	-41	-12	-129	-21	11	-58	-17	-57	-35	-70	-17	-65	-30	16	-11	-46	56	8	40	49	-88	67	15	-15	-83	-9	24	97	-133	12	-1	24	16	-42
103	95	1167	296	3250	1679	3082	94	1578	47	555	247	2512	1886	2568	3023	1757	131	84	387	1114	345	-53	614	1545	6377	5329	5467	6070	5832	640	1279	146	-43	76	-57	60	54	76	105	66	-3	133	42	-34	47	-42	-39	26	2590
64	51	-45	15	11	-24	-75	-8	46	-12	-107	-20	-55	95	-41	140	4	48	92	10	-105	-25	148	-44	173	25	36	0	-2	-13	12	19	-39	86	-24	58	-24	118	-7	-26	-95	-48	53	73	-25	-13	-48	-125	86	-46
-26	-129	126	85	406	165	61	17	283	67	-19	70	286	196	448	561	1214	213	102	237	80	26	68	144	89	133	370	228	322	173	96	166	139	275	347	216	30	466	75	45	94	199	47	293	40	134	311	122	73	402
-155	-206	-29	-46	-25	-88	21	2	-85	-17	-40	-18	-48	-123	-76	-104	-149	-159	-252	-67	-218	-133	63	-113	-178	-127	-19	-165	-77	-34	-97	-97	-192	-245	52	-200	-144	-27	-149	-40	-285	-42	-291	-79	-34	-92	-94	-103	-110	-105
-236	-351	-336	-294	-287	-138	-125	-90	-514	-152	-1291	-1505	-451	-793	-972	-237	-361	-341	-690	-411	-287	-212	-181	-1186	-580	-152	-637	-186	-283	-440.5	-66	-262	-645	-981	-1578	-1207	-662	-633	-648	-617	-832	-703	-894	-1551	-996	-912	-1111	-627	-148	-282
96	-8	148	120	643	274	189	22	178	52	120	104	2808	2771	3695	4586	1703	342	60	141	283	108	88	411	214	325	512	94	1071	664	80	101	144	386	160	230	281	1156	201	113	449	310	233	331	16	163	837	197	134	826
126	106	34	11	25	66	51	38	-21	29	127	54	48	321	111	188	129	123	-115	45	91	25	384	32	168	88	55	-28	20	-23	16	15	59	84	20	133	-38	10	81	128	188	30	273	-24	-17	-50	48	67	104	36
0	6	46	-1	198	48	13	-3	105	8	21	-3	273	310	322	282	30	32	30	57	29	1	51	-6	52	96	318	22	71	48	-8	38	50	-22	49	70	-44	105	26	38	-8	67	3	58	27	30	76	53	28	154
1	-18	55	6	166	35	38	8	111	30	17	-2	167	79	88	308	64	6	-11	7	38	33	17	31	7	22	107	23	82	75	11	-13	29	-44	19	28	-25	-5	-16	1	5	15	7	0	13	6	38	-16	-42	194
257	216	141	77	150	123	91	22	362	35	34	-27	177	232	215	300	251	163	355	334	261	104	249	169	249	274	261	118	80	165	180	99	231	495	395	1257	260	384	182	264	246	404	231	209	110	134	334	147	64	123
29	27	-4	9	30	1	7	4	12	1	-4	-67	-129	-98	-192	-98	1	37	8	21	9	-14	-1	-2	21	5	12	35	12	13	27	-15	25	-15	25	81	40	-3	50	-24	-25	-36	36	36	-20	3	-1	-50	32	12
144	169	93	77	110	101	59	35	108	41	97	-44	105	133	123	181	158	73	199	130	181	53	204	141	169	139	152	163	62	80	98	90	145	203	122	258	257	137	197	123	186	119	243	132	91	114	224	95	105	89
78	-5	93	-18	-21	-8	-66	-46	-41	16	-17	-51	-84	-178	-218	-307	13	39	-40	56	-75	24	22	-87	-52	-74	-84	-5	-22	27	9	-79	95	93	87	136	-91	-20	-11	-44	-12	36	-99	51	-1	4	-14	42	4	-37
31	45	-2	32	126	73	28	23	101	11	-38	-22	173	328	124	371	151	31	-5	11	131	-18	31	97	65	144	369	80	193	127	39	26	140	537	242	679	448	216	136	330	82	220	-19	104	81	107	365	101	-14	203
55	-52	287	-44	211	193	967	21	803	210	872	220	8477	2604	4981	4728	1766	70	348	439	762	74	-131	566	107	108	405	232	285	336	191	73	242	125	163	36	45	136	109	59	55	114	-5	41	170	20	58	9	-41	558
-32	81	24	44	33	-12	-33	-9	8	11	17	8	1	-31	-73	-14	8	41	-3	1	-22	8	40	-11	3	-3	-28	16	21	13	26	24	36	-31	-1	76	19	2	-14	34	-25	18	-62	-2	-9	12	45	15	33	-27
41	73	-23	52	-74	5	-40	30	-55	2	57	183	-201	-116	-166	-317	-96	24	-36	-64	83	47	123	-102	55	30	108	202	44	61	21	4	62	210	252	203	-103	152	59	129	-151	-32	-186	118	105	111	108	55	-7	-2
28	9	82	31	84	25	37	-32	24	-4	41	-17	310	301	268	489	59	48	7	22	60	13	34	44	28	29	32	30	34	30	2	34	-12	50	0	23	42	63	29	-4	18	91	12	17	10	9	0	12	17	71
282	245	120	124	146	148	78	30	153	21	274	191	247	301	291	322	105	329	365	172	255	187	349	183	313	221	199	219	81	114	88	136	268	334	140	586	329	270	330	125	420	249	400	354	64	79	283	220	194	90
60	-3	-28	23	31	-31	9	0	15	-25	49	-52	23	95	36	-58	71	37	85	26	40	13	31	23	92	48	112	89	-5	-58	42	-18	-44	-13	20	42	-32	65	-16	-78	8	64	19	-14	-34	-6	-53	-16	29	-25
-35	7	-1	-31	-8	13	35	14	-28	-13	-1	4	-44	-34	-39	-23	64	-33	-31	-2	3	3	-36	-18	-12	59	-36	21	-1	5	-1	16	4	40	6	148	-11	42	50	-5	22	42	-3	-7	6	3	35	5	-22	7
-137	-125	-120	29	-60	-92	-72	2	-198	-35	-67	-85	-329	-223	-299	-246	129	27	-83	-54	-61	-194	-77	56	-205	-118	17	-145	-88	-113	-1	-222	-53	-90	48	-209	-232	13	-132	-155	-244	-185	-117	-69	-39	-40	-177	-120	60	-179
68	25	34	-17	0	10	17	-14	42	7	35	-13	-48	16	-46	-23	107	-38	-7	36	18	-53	68	70	28	37	132	66	0	25	23	9	28	56	14	102	78	39	60	-4	22	10	78	6	-32	-35	86	40	3	24
-83	-60	-138	-64	-53	-34	-44	-6	-86	2	-76	-75	-65	2	64	93	-7	-51	-139	-52	-99	-72	-132	-18	-115	-43	35	-25	225	33	61	-117	-46	-189	-94	-176	-143	-47	-75	-86	-146	-17	-185	-149	-78	-6	-138	-39	-163	-13
-3	6	977	88	1082	1607	960	97	1850	107	149	85	1562	1395	2506	2862	2273	96	366	696	1979	124	5	1489	1183	2543	3802	1815	2919	2253	1043	609	1912	4229	2148	2072	2627	1661	2712	3101	914	2239	472	1360	1919	1648	2405	1843	-13	4574
25	-29	-17	22	56	42	49	-16	-13	-8	25	44	50	45	-3	-1	37	24	-34	11	5	0	-6	27	-3	16	40	36	10	17	4	-8	2	31	25	19	-22	-8	-26	-11	126	-47	14	16	-4	28	31	-4	-31	35
-16	-30	-21	19	-9	-4	-7	1	7	2	18	-12	-21	34	-16	51	41	2	-16	-11	12	52	-3	-3	3	21	7	9	21	7	-17	21	-5	4	12	-90	17	19	57	-57	-16	-3	8	-22	61	-7	-31	13	45	8
84	99	167	85	556	131	98	86	236	103	139	41	549	518	479	1063	340	107	151	159	217	40	117	135	150	198	696	225	194	254	213	148	137	174	271	344	152	306	181	-9	125	60	215	100	60	59	119	101	154	185
-15	11	61	11	-103	75	126	-33	392	-27	395	116	177	593	613	-89	-89	-295	114	214	317	172	49	130	81	308	534	339	801	186	150	130	133	144	56	53	39	0	48	-87	-20	12	288	15	-23	4	97	-48	-160	782
4	0	12	6	-21	9	-16	10	9	-8	-15	-4	-19	59	-34	-46	25	11	17	12	5	13	33	14	-18	-33	4	-1	-14	7	5	16	17	-34	-26	-40	-28	-6	0	-21	-20	-26	12	-15	10	12	-39	1	2	-26
10	24	19	11	45	17	69	30	36	-7	38	7	408	479	390	416	72	36	72	40	69	55	25	28	74	293	245	39	17	-3	-4	22	112	324	41	337	143	416	262	161	57	114	68	103	52	76	127	88	30	111
142	157	42	56	12	56	134	35	98	7	48	54	222	255	89	200	127	126	134	-27	75	61	189	22	143	103	167	112	63	80	79	167	29	68	96	262	7	155	216	10	126	204	96	130	30	64	99	90	74	163
51	-53	50	72	52	-31	195	31	59	-13	-175	-31	34	37	150	93	18	17	153	33	79	16	125	19	262	146	59	70	87	57	19	-123	51	5	-23	379	-13	79	103	152	-8	-40	94	-29	52	24	251	128	-13	94
-30	22	42	13	4	19	-28	-8	-21	6	-4	-46	73	-63	-38	40	41	39	50	23	59	16	98	1	-5	66	-11	-31	-8	-33	-22	24	3	108	-10	-11	17	13	-38	-21	58	-20	-32	24	15	-14	89	44	-34	-28
-23	69	-28	59	92	45	20	-10	45	21	83	36	-296	-97	-154	-28	41	107	128	0	61	23	99	85	70	-10	46	91	74	45	58	26	80	101	60	125	155	45	89	70	118	58	133	87	29	-5	-13	55	27	19
124	149	85	108	61	63	124	-1	165	12	126	27	425	210	479	490	311	202	165	93	218	93	340	58	314	199	288	183	138	173	60	89	100	114	176	194	120	232	201	-12	142	118	171	74	6	34	127	59	126	80
-194	-173	-72	-59	-165	-75	-99	-47	-192	-72	77	-161	-184	-62	-40	6	-213	-173	-411	-59	-129	-154	-71	-59	-71	-102	-34	-171	14	-60	-41	-203	-133	-433	-59	-290	-280	-154	-91	-61	-148	-146	-163	-164	2	-99	-335	-87	-139	-94
55	100	304	25	234	186	708	22	349	10	358	81	1783	1815	3106	1745	-13	-25	113	199	96	80	171	237	323	574	659	277	632	108	252	36	227	806	274	692	294	117	273	264	394	326	369	276	153	175	295	359	56	89
-36	10	18	28	-63	-11	-25	-4	-65	-9	-11	7	-4	22	8	8	46	2	-54	2	-3	31	48	62	80	20	980	2	82	116	62	-8	38	70	13	94	-53	1	8	44	56	-21	18	21	49	8	-36	30	53	37
19	3	17	58	96	50	49	37	58	12	4	-19	-124	-76	-64	-78	32	7	-64	23	38	23	2	-26	-1	15	1	-17	-11	-7	11	-32	26	44	38	75	84	27	18	79	68	9	88	2	14	-19	20	-34	35	23
-48	-111	-21	0	38	-62	-97	21	-37	49	-328	-61	96	100	97	203	21	28	3	19	163	-47	-10	6	2	83	19	-4	323	116	40	-155	104	-110	127	211	92	57	33	-37	29	-64	-109	39	-73	30	138	0	-30	-195
31	1	21	25	33	50	29	21	24	3	-17	-17	37	22	34	24	197	-2	10	1	116	23	-10	18	14	39	26	86	19	9	19	15	-44	7	36	37	1	6	76	46	72	55	-5	31	37	-11	-10	2	-6	283
-2	200	10	16	13	12	-5	12	-86	8	15	43	137	218	111	87	-19	27	7	7	25	-15	-30	10	-4	-28	-9	-19	9	-9	10	2	20	-9	13	2	9	-4	5	18	52	30	55	1	4	2	0	-24	6	-10
-74	42	12	36	82	47	72	25	13	1	-36	81	102	133	-1	37	70	26	56	82	50	55	86	96	70	8	63	-20	27	22	55	40	-20	48	119	137	99	29	31	89	20	-51	88	56	42	-1	85	17	-23	50
10	-20	0	-16	-24	11	-30	14	35	-15	-24	6	566	271	531	291	68	10	-40	-6	0	4	-51	-11	-28	-6	14	-5	10	0	-4	-33	-4	-28	34	-42	-4	33	-10	4	31	-7	-11	15	25	-44	76	-3	1	10
-148	-187	70	89	81	58	73	37	64	-44	63	85	323	175	248	351	152	159	225	159	93	51	-13	159	268	240	187	40	80	47	66	90	70	151	172	366	30	185	115	85	60	106	-49	112	40	18	171	37	93	176
-20	-25	-10	-11	21	55	31	-10	2	229	-46	-25	44	42	102	128	106	32	-436	35	14	-10	-55	38	51	28	88	-5	56	28	31	-13	22	73	-2	117	97	19	-5	-5	135	240	-40	-1	80	-64	81	13	-4	52
32	433	1146	17	46	699	568	93	1853	31	84	201	454	194	735	520	1018	312	723	1442	560	510	539	2423	359	554	330	833	841	765	1412	-57	148	1699	270	5001	3303	951	194	1455	3323	5611	2594	236	727	345	220	165	192	1824
8	15	-13	-17	49	-13	20	12	-2	-5	65	0	1	-74	-106	-89	-54	-35	-25	2	-43	21	72	-85	14	52	110	54	34	26	6	-16	-10	-19	64	69	82	40	8	0	-1	8	48	28	-10	-13	27	16	-9	13
101	306	75	84	119	56	191	38	162	5	113	117	555	621	509	852	347	130	142	59	138	188	414	129	159	300	497	146	223	206	99	48	78	111	189	159	157	117	135	178	177	109	91	91	55	102	227	85	132	118
7	-97	117	25	213	115	119	47	213	-19	39	32	661	560	762	1012	337	125	19	98	90	13	21	130	170	225	365	71	183	211	140	160	259	210	191	341	73	370	202	157	28	4	25	185	126	57	312	-2	59	200
536	284	310	85	255	239	379	34	414	132	-345	354	909	783	946	1205	261	246	467	227	309	272	426	208	541	512	721	394	203	233	501	274	385	660	463	710	516	781	466	228	614	322	501	666	146	254	677	388	68	509
-10	-22	5	-54	3	-12	-85	-52	-45	10	1	56	-71	-56	-89	-77	-57	-40	-61	-8	-53	-19	-52	-54	-4	-29	-20	-9	-48	-28	-23	-89	-12	-36	19	-48	-44	-40	-18	68	-15	-37	-93	18	-7	-39	17	-12	-22	-41
-2	33	-18	-2	-4	-5	-17	5	-16	0	-5	-8	-146	-96	-151	-133	17	21	-27	1	9	-63	40	15	30	21	-19	-16	-29	-9	41	8	18	-7	22	-33	88	44	23	20	-5	-20	19	34	-15	-2	16	-28	-2	-21
-3	-17	-3	8	199	18	52	20	114	10	70	35	318	206	198	176	78	95	13	29	68	59	48	38	29	86	114	104	139	174	29	-6	21	148	100	15	92	241	-7	84	71	91	14	57	21	45	18	53	37	103
-123	-84	-75	-128	-61	-99	-100	-5	4	-15	-28	-5	-112	-96	-18	-51	-109	-141	-190	-25	-120	-65	-67	-116	-154	-135	-95	-57	-30	32	5	-178	-17	-57	-20	-183	-51	55	-83	-26	1	-26	-29	41	23	0	11	-39	-87	-102
10	-15	-23	11	-6	-20	-31	33	-7	-24	1	17	-93	-42	-52	-71	-4	-14	-29	12	-59	-26	-5	17	9	17	-7	5	17	-7	-30	-12	-4	-10	-2	67	-18	-17	38	-5	-15	-16	7	12	-8	12	-24	18	-22	-4
21	-59	-41	42	45	-27	9	7	-15	-15	-12	-58	-38	44	-280	-46	4	9	-64	-16	43	4	81	4	35	37	40	21	1	-19	-40	-70	28	23	1	36	66	17	43	71	27	-48	-27	-26	11	4	50	50	12	1
64	10	268	155	442	244	239	90	580	33	289	53	1829	1405	2078	1727	381	23	86	350	486	119	19	88	267	788	801	340	549	481	176	216	221	375	232	250	191	209	41	108	66	214	116	98	76	93	308	133	-12	439
3	-3	-19	-43	-18	-6	-14	-24	-40	-7	23	-30	-143	-107	-33	-130	-50	8	-58	16	-38	20	-29	0	-4	-49	-23	-19	-26	-46	1	-44	-56	-11	-38	-28	-15	-17	-11	-49	-18	-82	-61	-15	2	-22	-46	-17	-16	15
122	195	42	33	71	-3	107	16	69	23	97	24	336	325	369	399	126	112	88	35	149	32	183	55	125	143	1179	69	93	189	88	256	171	175	140	143	251	173	151	260	107	95	132	82	41	65	75	122	134	110
60	-36	3	48	22	22	20	31	39	-20	25	35	100	120	307	121	32	67	55	44	59	6	21	10	65	128	83	52	15	22	1	-19	100	332	95	381	292	316	537	256	24	98	64	29	63	94	198	66	58	82
545	743	215	185	89	68	317	-25	301	85	125	129	651	875	882	955	294	560	660	372	488	370	1156	358	747	361	435	502	167	254	81	273	74	508	404	290	177	426	335	132	712	473	741	390	95	183	446	258	393	69
43	117	116	48	107	89	155	33	122	15	62	-28	269	274	276	356	149	96	234	103	97	61	231	107	153	186	202	143	32	158	97	149	116	243	143	347	112	69	185	244	21	130	172	119	69	81	117	41	129	154
213	512	104	191	122	90	7	14	140	25	53	-55	94	385	430	461	247	248	518	24	188	-29	288	62	419	51	96	30	113	147	12	46	63	41	58	170	165	158	60	28	275	165	125	10	78	10	167	86	248	131
45	53	63	96	44	26	22	23	21	-21	91	68	177	197	129	253	35	44	156	45	141	102	107	2	86	97	92	110	33	13	19	41	84	169	98	242	135	65	-71	0	149	42	240	55	6	20	122	77	37	81
-69	-159	-131	-86	-114	-133	-75	-4	-190	-27	78	16	-313	-218	-200	-211	-69	-98	-222	-79	-207	-69	-100	-175	-83	-29	-100	-91	-92	-75	-156	-107	91	119	87	177	87	267	-27	52	65	-40	21	64	57	-9	258	50	-121	-197
77	-1	37	8	-16	10	36	11	137	19	114	114	-377	-335	-238	-341	29	-147	6	-34	189	-49	-61	59	472	592	241	503	167	300	164	8	31	1	20	-108	-28	-28	68	107	-6	-4	232	0	45	34	-40	-19	-28	561
6	-4	37	-11	21	8	136	10	6	13	45	-22	133	197	164	165	48	23	6	19	-3	-30	24	26	29	5	-19	-22	48	-17	3	-33	28	156	18	-34	22	167	77	44	47	146	50	25	84	34	54	-11	1	11
-64	-36	-36	-22	-45	0	-18	-16	-60	-18	-45	-24	-346	-258	-257	-265	-9	-11	-64	-4	-59	-55	-31	-14	-23	-8	-50	-44	-20	-42	-19	-49	-5	-18	3	-57	-85	21	-11	-39	-78	4	-16	-26	-62	-54	18	-92	-52	-44
70	20	12	40	35	15	70	-43	60	1	40	113	66	50	69	81	29	-7	132	38	61	49	31	36	69	40	62	18	21	21	46	8	36	44	80	84	99	29	52	98	71	13	117	-19	-15	33	-1	1	19	46
-74	-8	-53	-43	-42	-51	-8	-23	-26	7	-38	25	-270	-194	-208	-199	-71	-44	-36	9	-85	36	-21	-55	-39	-73	-41	-53	-47	-42	-8	-47	-62	-26	-10	-47	-65	-55	-49	-35	-76	-32	-8	-11	-13	23	-103	-65	68	-53
-74	-78	-115	-63	-118	-86	-113	-37	-152	-60	-24	-113	-1312	-987	-722	-944	-162	-126	-197	-101	-141	-115	-109	-173	-156	-177	-106	-149	-86	-168	-49	-87	-96	-104	-75	-76	-120	-43	-183	-137	-137	-204	-29	2	-65	-64	-118	-168	-65	-185
-18	100	18	40	8	45	60	-15	48	-2	-2	-1	66	111	63	8	12	-63	-42	32	-50	67	186	73	108	-3	25	-40	25	-6	77	-105	60	93	70	136	-26	18	-9	172	60	107	22	102	29	35	48	41	17	98
-2	27	39	-3	31	6	23	8	148	21	46	8	86	209	215	111	56	-5	2	36	-38	9	28	87	35	2	71	-14	14	-11	10	33	21	21	7	-28	41	-13	37	33	2	-44	113	32	-18	-1	-15	24	-64	15
-17	-9	-7	7	-1	-10	-9	7	11	8	-15	-11	2	21	-15	33	-10	-15	12	2	-21	9	-13	9	2	9	25	-15	4	-13	-2	-5	18	12	25	60	1	6	0	19	22	51	32	-23	-2	22	18	-3	-12	-1
21	20	44	24	57	40	26	-14	13	15	3	18	102	136	125	105	-4	27	23	24	27	27	28	32	17	10	47	50	26	33	5	32	5	97	23	17	23	6	10	18	2	-19	13	42	-16	40	9	-10	15	38
366	237	157	84	332	120	137	34	755	120	1072	973	1138	1082	1269	698	615	439	611	277	169	233	249	1139	311	145	430	193	537	1050	70	284	831	987	985	666	490	784	811	519	710	748	589	1012	799	724	1329	921	221	383
46	64	30	40	142	32	85	19	88	32	121	53	967	789	843	914	104	45	44	66	72	14	48	81	157	116	338	336	172	141	673	493	94	111	50	151	115	113	88	61	12	55	45	31	10	47	95	22	39	96
-26	12	19	3	84	42	35	-2	113	2	13	-8	576	455	305	519	109	17	3	52	48	28	-40	53	23	38	154	40	75	40	36	32	37	86	62	36	47	136	18	26	26	61	6	34	-4	56	39	15	5	69
-15	28	330	51	731	76	58	85	79	-5	285	90	1509	1321	3329	1612	156	95	3	109	60	10	78	62	166	167	263	82	551	285	134	45	122	205	86	91	53	143	125	17	55	53	36	57	-4	22	150	-8	22	325
-26	200	65	16	-7	-14	64	38	123	5	26	14	171	54	87	227	-77	16	78	46	55	-7	56	-11	206	108	83	250	69	110	30	57	86	112	201	210	52	140	31	125	40	34	54	127	13	54	55	107	13	-7
176	150	46	68	-33	-29	30	-15	9	32	64	21	141	-49	140	96	-50	74	171	9	42	65	187	61	169	49	17	29	-50	-1	-18	16	28	-39	63	82	-5	19	86	52	-37	13	114	-3	-26	-50	6	-13	54	27
127	216	76	86	183	96	69	27	192	5	121	165	63	65	175	252	96	121	108	61	138	-28	247	63	155	105	119	180	74	94	160	34	96	229	233	168	99	94	168	148	76	122	92	100	71	64	124	53	172	106
-60	-63	-25	-72	-89	-45	-57	-13	22	-58	-114	-14	12	6	283	74	-44	19	-122	-42	-67	-91	-86	-8	-36	-95	44	-153	-95	-21	-118	-106	-59	-78	22	-44	87	42	-75	27	-142	-124	22	-57	-5	-58	-14	-75	-41	-65
-21	-39	16	-22	22	-39	16	-14	-20	31	-13	22	16	-20	-18	14	-3	-9	-35	-45	24	8	-10	10	-51	40	-9	-9	7	15	-7	46	51	77	12	74	-30	-3	-22	44	37	-65	30	-29	43	10	32	14	-27	-2
4	-57	24	19	175	25	52	22	146	-43	8	1	112	-20	-11	-89	14	37	65	-13	48	0	51	6	25	-51	51	-11	25	-1	-4	-37	97	53	146	122	62	1	83	134	39	-31	-74	5	63	81	52	-27	48	59
14	56	40	21	70	2	6	-4	28	4	5	-7	57	39	59	15	59	43	-5	50	7	20	99	-11	82	48	28	90	62	43	42	66	29	109	-1	21	41	50	46	83	83	114	54	6	16	23	98	-2	13	47
53	-12	48	-46	-11	10	-17	29	42	-3	47	-34	83	-7	-10	36	-84	-14	125	24	24	22	-32	-26	-9	36	42	80	-3	18	15	51	21	42	56	44	114	44	-18	32	36	-57	34	78	-11	53	68	102	35	48
-20	67	105	38	27	65	41	-4	71	0	76	11	52	95	133	110	89	16	147	12	113	41	21	50	91	-4	-6	74	30	38	-14	138	113	-6	11	3	142	66	163	88	110	83	113	48	71	52	153	70	66	25
-262	-179	-60	-148	-134	-155	-192	-61	-159	-80	-243	-146	-450	-380	-213	-74	-151	-215	-435	-161	-211	-140	-369	-319	-249	-140	-154	-236	-111	-1	-151	-156	-128	-276	-37	-233	-448	-74	-198	-176	-418	-319	-377	-147	-41	-47	-164	-138	-127	-96
210	235	97	127	142	52	211	33	178	32	73	68	382	346	383	454	214	222	340	183	282	145	352	181	298	114	140	190	93	109	73	94	77	184	126	124	248	144	123	65	227	62	150	47	76	61	162	109	165	138
8	14	3	-4	-28	-10	-15	-14	14	106	-12	-25	2	-5	8	-23	46	-8	-13	-13	-12	14	-22	-9	10	-5	-1	15	34	14	-2	-4	5	-35	-25	-15	-3	-43	24	37	-28	-7	-6	-8	-30	22	-4	8	-27	11
21	-39	368	169	1418	445	386	387	1679	151	289	150	3663	2952	4610	3489	1350	167	235	378	581	-1	-38	1202	534	1225	3555	867	2015	1841	218	321	2947	4608	1890	6592	1875	2725	4015	2609	1259	1775	728	1215	1490	1779	3039	1614	73	1970
54	48	224	23	951	495	514	124	1296	62	357	149	3951	3269	4855	5495	896	98	204	211	561	129	42	932	820	799	2563	587	1385	1311	274	117	1538	1316	1255	3926	1023	2431	1652	1037	998	1072	761	908	370	584	2242	704	-5	1259
-93	-43	-26	11	-122	-63	-60	-33	-102	-50	-22	-138	-183	-245	-77	-144	-139	-42	-137	-11	-5	-144	-92	-37	-51	11	-12	8	-79	-39	-22	-40	66	-125	-69	80	-162	17	-65	-124	-61	-8	-185	-48	16	-47	-83	39	-114	-51
-109	-27	45	-14	23	-25	81	-15	73	5	-500	-141	9	-11	109	230	63	71	-35	102	-76	-103	-1	-98	-83	-305	182	38	15	-31	-99	-99	10	292	46	-145	-213	-33	-56	-336	-230	-142	-149	-28	44	-2	170	109	-95	6
26	-19	-51	15	2	-17	22	-8	99	2	45	60	44	75	81	-26	8	57	0	29	22	12	-17	27	25	31	25	-151	24	-14	-16	-26	24	24	1	67	45	-23	7	-66	-43	91	25	-2	-14	41	-12	9	5	12
30	113	41	66	470	98	279	103	252	-35	248	162	541	512	866	461	54	49	203	41	140	37	247	97	4	153	420	40	197	171	157	9	340	468	380	2386	414	561	442	213	404	464	308	736	411	356	1139	223	87	363
3	-10	19	-42	-25	29	-33	28	98	-42	-37	-1	182	48	157	237	149	-94	-122	-34	67	-33	11	40	-23	4	148	38	43	67	-33	-7	22	55	-27	129	12	82	46	91	44	70	-117	46	4	34	36	24	4	244
937	443	2428	500	6011	4594	3276	1191	8595	1195	3059	1589	14661	13238	15991	15425	5481	489	2796	3515	7566	1976	218	5002	5347	6686	12801	9139	7107	7184	3406	1742	7966	13653	7597	14412	13461	13835	11537	8542	8600	9954	7717	7634	5333	4932	12188	9021	59	7920
31	41	-8	22	26	16	13	2	17	-6	17	43	46	61	60	61	45	-3	22	0	23	34	56	-16	2	13	50	53	52	16	48	151	15	24	54	0	71	26	4	33	86	10	5	25	-3	7	-2	26	32	468
13	31	62	53	-106	26	31	17	79	10	-146	-335	-109	-104	-87	-36	-14	-68	220	-33	-37	31	-9	95	23	525	73	-83	24	20	0	-28	-10	-243	6	-4	-20	24	-22	-29	33	0	-322	100	24	33	14	48	-6	89
-77	-15	2	-12	226	51	11	3	22	-1	32	-4	1053	736	928	759	196	35	-76	4	17	109	-78	135	9	41	134	35	103	87	47	-12	-37	46	-3	-58	-65	9	-25	38	90	102	-49	26	-36	-21	11	21	93	154
-61	-37	-25	4	-106	-16	3	6	-17	-22	-61	-91	11	16	49	0	-147	-94	35	-52	-23	-33	-43	-130	392	15	1517	198	530	229	102	148	-22	9	-81	-134	-20	-7	-97	-39	-31	520	-98	7	-111	9	-41	16	-67	-22
-40	47	23	-22	85	39	535	31	264	23	18	178	-8	-64	131	-130	-21	-28	33	130	62	110	-143	142	97	414	529	118	-29	-18	198	88	-42	115	455	283	108	536	53	52	309	251	23	173	200	80	22	5	-73	18
-111	-83	-83	-13	92	-95	-72	-4	-33	-21	-77	-44	-125	-108	-90	-155	-106	-62	-108	-91	-55	-4	-85	-120	-82	72	13	-28	10	-86	-108	-127	123	-151	-76	-153	-61	207	-124	-91	-87	-107	-265	-90	-12	-11	155	10	-4	-27
8	-36	-10	-1	-5	19	-11	-6	7	4	1	18	-15	-10	-1	-40	-10	-20	34	21	17	56	-20	21	37	-29	-7	10	5	-7	16	25	58	26	-14	2	46	62	34	39	-38	-9	-11	32	38	41	26	-2	0	-7
25	13	18	59	17	50	58	3	13	38	37	92	133	113	66	105	-38	44	34	33	40	70	71	58	54	74	44	65	37	33	23	52	41	133	36	125	78	134	111	52	55	43	9	57	4	4	72	55	53	76
-23	38	0	-2	18	28	62	-1	31	-1	13	-20	-31	7	1	87	-11	9	40	-12	-1	56	-15	32	10	24	26	-6	-5	-1	-5	34	62	101	66	8	55	218	56	-3	29	2	-20	-17	19	39	46	31	-24	22
43	48	143	16	225	105	195	23	169	16	52	18	633	494	595	740	490	103	103	145	155	-2	45	166	387	225	980	235	586	281	87	130	282	251	158	457	253	627	214	364	145	104	49	123	76	92	201	150	36	214
-62	48	45	58	97	79	41	-17	25	-2	11	84	163	129	101	92	47	51	-16	3	46	58	95	29	32	53	39	34	73	51	27	81	93	125	66	103	11	186	33	94	78	138	116	53	27	33	20	9	33	51
-3	22	5	22	-21	24	16	5	10	-12	24	23	37	141	117	32	-9	20	-33	27	46	-17	28	-11	-7	45	99	15	15	8	-4	43	145	94	111	232	133	364	117	37	84	69	46	43	27	62	289	69	48	10
46	38	74	42	158	21	51	14	100	-9	66	0	326	355	532	338	74	50	123	57	66	86	34	19	45	182	422	71	62	43	46	13	233	146	254	540	204	491	253	89	79	194	95	109	70	149	448	62	42	90
-40	-3	0	14	91	6	24	-16	4	14	-16	5	37	313	34	289	19	-28	23	29	31	18	26	4	-13	13	33	52	149	17	10	92	29	35	30	7	24	15	32	8	-22	26	-42	-18	16	-1	66	19	-35	40
-134	-124	-34	-53	-71	-16	-71	-20	-70	-51	-94	-34	-83	-27	-186	-96	-71	-31	-121	-29	-34	-32	-73	-8	-223	-128	-107	-112	2	-44	7	-62	-31	24	-17	-69	-103	-65	-102	12	-217	-46	-342	-25	4	-14	-41	-96	4	-57
19	-2	-34	-35	-1	-42	-13	-16	-72	-3	-93	-13	-144	-196	-300	-134	-27	-30	-11	7	3	0	-55	-180	-14	-9	-103	35	-30	-98.6	-8	5	-11	0	69	-318	-32	-181	-20	-21	-118	-57	-23	20	-60	20	-28	-161	-26	-37
10	55	11	39	-11	-20	-31	15	-9	7	-40	-36	-23	-98	-10	-150	9	34	47	-22	49	-12	71	16	30	-91	-108	-101	10	3	9	28	-6	65	25	-2	-73	-2	-19	-45	-21	-151	-139	-48	17	-50	16	-16	53	-32
-63	4	-46	-38	-44	-46	-39	-53	274	-12	-90	26	56	224	-66	-49	-95	-130	-138	-50	-31	-22	-80	-46	-25	-2	466	77	39	288	55	94	16	71	-45	-118	-37	17	-86	59	50	51	54	34	-9	-41	-88	-22	-106	-4
-67	-9	-2	18	27	-6	-9	12	2	13	34	-11	-81	-69	40	-100	-38	8	54	-10	43	-57	-52	56	-54	8	-14	-6	2	-6	-24	3	-16	-98	-49	-2	-31	-16	-22	78	38	-77	-2	-7	-17	9	23	-49	30	0
37	-11	-60	38	5	17	23	12	-12	-22	-83	-27	31	111	65	-3	41	73	-15	3	33	-14	-41	91	2	-15	27	22	-12	46.5	-12	-47	139	97	45	4407	-4	-70	40	43	-33	76	19	160	177	57	45	-58	2	24
-38	11	-28	0	25	-20	7	2	16	12	26	18	-99	-95	-33	-80	38	4	-3	-2	16	21	40	5	25	50	15	-29	24	10	11	-16	-16	51	8	41	13	-8	-3	34	12	-16	86	53	-4	-63	7	-56	35	20
164	292	83	67	100	62	196	16	282	42	114	2	280	240	411	276	110	174	260	239	189	184	311	107	308	124	277	71	85	90	-7	103	361	352	423	906	238	581	270	157	370	317	389	425	57	105	631	141	-3	-52
-134	-81	-50	-31	-46	-31	-33	-34	25	11	46	-58	-77	-102	-26	-54	-245	-12	-59	-41	-17	-32	-88	-24	12	35	-47	-54	14	2	-4	28	45	18	8	41	-20	59	103	34	-31	29	16	9	60	14	75	31	-29	-15
-129	-114	-22	-70	17	-50	-89	-19	-220	-22	-325	-356	-322	-500	-534	-431	-265	-317	-268	-24	-97	-61	-246	-236	-92	-73	-249	-52	-67	-299.1	-46	-34	-194	-240	-169	-610	-150	-239	-149	-110	-450	-138	-122	-277	-245	-156	-240	-268	-126	-67
-59	-197	-19	-22	-35	-44	-25	-23	-98	2	-17	-11	-6	-12	-64	16	73	15	-17	-41	-29	-9	-46	72	35	-52	14	-196	-13	-23	-38	-78	47	30	12	-43	-28	62	-5	65	-10	-30	-34	21	28	-4	-40	-5	-3	-52
-194	-119	-159	-137	-182	-113	-49	-53	-170	-113	14	50	-191	-123	147	-188	17	0	-158	-42	-120	-87	-16	-85	-137	-310	-324	-164	-73	-107	-173	-114	-212	-200	-24	-214	-182	-96	-216	-110	-123	-28	-245	-79	-76	-156	-109	-138	42	-136
25	54	20	28	-22	26	2	21	20	19	29	11	127	175	108	162	69	22	43	29	87	8	28	39	21	43	51	33	36	19	8	7	67	171	31	209	122	221	163	91	144	34	18	168	50	36	310	199	45	62
30	12	-15	1	11	3	-12	7	14	8	5	12	-60	-84	-66	-117	62	-1	5	6	6	-36	-5	-8	-26	37	-42	-28	-6	-16	5	-10	-21	-5	12	35	-15	-51	-25	0	33	-48	-15	6	-13	15	-9	-1	19	-15
-20	9	3	30	57	25	65	28	69	9	29	31	69	202	96	149	32	8	93	-7	43	31	2	45	14	54	48	70	-4	2	-8	-10	92	70	173	273	93	548	89	204	99	103	110	170	108	124	331	140	34	38
119	109	19	7	84	75	6	26	64	33	40	47	-195	181	154	250	84	21	94	-8	83	26	83	85	96	58	91	114	65	37	62	98	100	140	141	125	150	94	168	91	142	68	97	111	104	14	287	78	68	76
5	17	46	-19	-3	4	9	0	21	-20	-155	-69	-148	-143	-83	-151	-72	-101	-99	-56	-1	-68	-64	52	0	-21	89	-42	-68	-84.2	-22	-58	149	87	114	141	-2	-49	52	78	-5	69	-45	84	139	201	41	44	-22	-37
143	85	76	134	128	126	292	12	265	73	189	189	309	322	426	423	90	-4	38	107	47	59	78	105	148	77	29	23	44	6	155	3	236	495	256	404	304	321	160	306	211	482	89	287	147	129	174	160	95	138
35	2	14	0	-3	10	7	15	57	6	13	-68	-9	-71	-73	-70	19	19	3	27	49	-5	37	-16	-4	45	34	19	8	6	30	18	132	275	172	289	74	150	186	146	73	132	91	213	25	88	208	93	34	56
-48	63	-25	1	15	-23	-9	-9	-18	-5	-56	-15	-116	-153	-189	-191	-56	-5	-25	-16	-32	-16	-37	-34	0	-7	2	14	5	-22	-21	6	-54	19	-12	-10	-28	-24	-43	-127	-57	-43	-83	-56	-11	-38	-104	-27	-36	-20
25	-6	-2	-6	1	22	29	9	19	6	8	19	-10	48	-2	-1	-5	71	53	35	31	59	52	25	2	-3	19	-13	19	4	4	12	-30	27	26	21	34	10	48	18	53	1	44	-8	18	1	57	10	30	9
-6	74	36	-7	87	67	34	-11	4	1	25	-9	97	137	66	425	95	51	108	44	4	24	166	5	175	127	-1	176	71	23	38	40	-3	164	91	115	4	16	65	70	23	-27	25	-4	13	89	121	6	27	109
102	148	21	20	12	-8	77	27	-14	-22	41	15	-55	56	0	-13	45	75	79	41	7	81	133	72	100	71	52	73	35	-23	31	23	33	86	149	65	75	92	100	29	171	11	99	73	-4	17	51	13	75	43
-21	38	99	-21	3	-13	70	-9	5	-25	-163	-81	-84	-80	-39	-38	-48	-20	-42	-40	-14	-44	12	-110	-87	-9	-24	-26	-30	28.8	-4	-44	46	-14	-68	-94	-47	-28	-56	-84	-35	-18	-65	-76	37	-72	-22	-37	16	-46
-4	1	2	25	88	34	-23	20	27	-5	-7	2	48	-14	55	-46	13	-29	-24	8	12	-12	37	1	39	10	-7	8	80	49	1	-6	-7	34	25	24	3	-54	-2	6	-15	-49	-21	-9	-1	-12	-14	5	29	29
-50	-26	-34	18	-11	-27	-25	6	-25	-3	-4	36	-144	-105	-229	-202	16	2	-14	-8	-24	-39	3	-9	-29	-19	6	14	-38	-31	-25	-50	0	-32	3	-31	-88	29	-29	8	-35	-22	-58	-25	-13	-12	-18	-74	-17	-40
-20	-20	-21	29	26	-15	25	43	41	2	10	-10	-45	-6	-69	-79	-96	2	14	6	27	-21	23	10	-6	-19	14	33	15	13	-9	9	-43	-30	20	98	-19	-15	-5	27	28	-48	30	13	8	-17	-15	6	7	9
-9	48	-14	27	50	20	26	28	141	7	34	63	405	447	1192	905	576	13	32	46	154	-11	-42	141	26	93	175	105	90	160	43	18	50	161	64	40	4	223	31	63	41	49	-10	14	2	19	71	102	13	102
-99	130	998	-67	-65	26	79	25	101	-16	-213	-124	176	420	-188	94	169	-14	-85	115	-10	-111	-95	-16	153	-40	-45	-58	-46	-53	-59	29	-74	-81	70	262	-8	423	-63	-25	-98	-37	-125	-53	-77	-41	-123	-23	-68	623
21	71	33	19	12	2	11	10	28	9	4	29	-35	-19	-71	-97	70	28	9	19	12	6	69	64	62	32	72	85	4	-2	33	38	-6	36	26	-32	61	13	30	42	39	9	5	40	16	22	48	-5	43	42
-25	4	-5	18	79	-27	-3	-22	41	2	32	9	73	170	49	169	81	25	62	29	37	-39	15	80	48	9	39	31	44	31	-5	-14	29	76	50	-24	58	35	5	-31	19	59	68	-14	-56	-12	33	11	53	19
-9	90	5	-29	95	119	97	17	129	13	37	72	104	147	134	135	246	79	59	97	49	38	-32	82	199	56	81	123	142	118	22	41	189	354	816	2659	455	1080	225	276	277	386	165	535	475	528	379	423	-53	73
-174	-194	-188	-27	-109	-140	211	-70	-93	-23	2	-108	-248	-346	-333	-210	-333	-198	-285	-61	-210	-55	-157	-322	-202	-186	-238	-220	-64	-143	-187	-114	-297	-242	-135	-239	-235	-150	-190	-169	-120	-103	-195	-110	-131	-74	-110	-128	-127	-316
91	55	82	71	-36	163	153	35	140	58	86	-5	124	33	79	93	47	-4	175	75	23	21	109	101	105	139	50	209	42	26	133	-1	89	159	55	199	218	183	150	136	158	37	174	189	9	70	145	104	28	148
56	56	-8	19	43	-113	46	15	-43	2	-23	36	-146	-88	-148	-104	32	-125	-22	-71	-32	71	82	-172	105	11	-45	1	-20	-13	-94	-92	-17	-33	-240	37	25	-43	-111	-98	-6	81	10	66	-63	-30	74	7	8	-131
59	48	-3	35	45	58	65	16	185	1	78	76	859	494	446	473	224	101	59	47	117	39	88	79	64	99	226	84	126	71	21	72	48	253	54	87	101	117	85	-2	69	-10	87	6	20	22	45	26	25	100
-35	-20	23	-40	59	41	-26	1	47	12	-2	-55	129	94	236	150	-16	4	-55	64	47	-54	-74	-66	52	-27	289	127	103	75	-9	-57	124	194	23	161	0	157	126	106	-49	-9	-89	52	50	42	172	-5	20	172
-1	-18	10	3	62	42	12	33	35	20	10	13	94	72	149	157	66	-12	-1	4	89	56	22	52	39	81	348	2	100	94	-14	42	71	174	111	344	221	232	194	151	63	78	68	77	45	74	128	59	-16	37
-33	-40	-33	-27	16	-18	8	-2	-34	23	5	-34	-63	-35	-101	-104	-42	8	3	-22	4	-47	-35	52	-6	-38	14	-37	-11	-26	5	-28	-34	62	6	-20	11	47	33	14	-4	-21	-1	-13	5	-15	9	-19	10	-2
-95	-81	-16	3	20	-46	26	10	59	31	36	-48	163	28	87	170	3	36	-84	-58	-11	35	10	32	-16	5	66	-15	65	80	6	50	41	-48	29	-37	45	121	39	31	-21	2	28	-79	34	16	90	11	15	6
-126	38	-58	-22	-71	67	42	22	37	-2	20	80	-106	16	-20	-78	-15	9	100	-54	-116	59	30	12	-37	-91	-15	-75	76	-33	78	123	77	178	51	116	-93	108	70	265	-11	65	90	118	-91	-124	24	-66	-50	-58
4	-4	-55	-7	-83	-84	-4	15	36	26	7	-118	34	-95	-8	-46	47	-8	-79	-2	-117	-152	-74	-55	153	308	714	40	586	151	61	-17	-66	-71	83	-159	-116	-75	-155	-45	-48	-57	-74	-6	-3	-19	-184	-48	-57	-35
68	-46	11	12	55	-19	32	12	91	39	4	-57	267	115	118	111	50	134	91	19	47	-9	69	57	199	147	267	94	226	53	70	75	74	58	72	256	80	97	157	-29	180	127	182	51	37	24	174	78	36	9
-48	-28	37	14	0	-9	15	0	37	0	-24	32	31	37	8	-3	27	-19	-52	14	48	-47	27	31	-17	122	107	-49	5	47	24	-10	92	49	151	4	7	133	110	103	-22	3	22	-40	11	-16	-3	-24	-12	-19
-86	-25	65	-49	-13	-2	48	31	97	-24	25	90	-33	-66	55	70	67	65	25	57	21	33	-20	6	0	-23	-13	-61	56	7	25	-26	-16	-1	73	8	-72	18	-56	40	-38	77	62	-89	31	-24	-33	44	59	72
-85	-7	75	-14	78	51	76	18	72	35	43	31	427	504	220	293	57	-22	-55	61	133	-42	-3	56	183	147	136	133	206	153	41	41	131	153	72	583	182	234	209	85	108	61	94	116	29	88	175	39	26	90
-16	28	51	-8	304	66	31	55	166	27	132	146	1530	1364	1636	1377	182	-27	-8	-3	30	53	-29	35	30	90	279	45	118	146	25	34	228	334	177	304	143	561	249	98	117	174	115	159	134	221	332	124	-7	217
-13	-81	-26	-35	-13	-25	29	-18	192	3	-16	-13	-29	15	38	-120	-17	16	-131	10	416	-7	-1	202	69	45	193	260	213	8	12	-42	-50	-53	-11	-54	-98	-19	-45	59	-85	-76	-28	-51	-10	-48	-42	-24	-38	62
12	52	26	42	163	-22	39	26	2	-5	65	69	181	424	791	259	-84	-70	63	-56	129	-15	5	-23	125	-22	299	-60	122	205	84	-87	286	293	193	469	287	555	145	137	162	183	119	61	102	92	592	87	11	-45
589	644	151	309	319	225	228	31	360	92	431	292	962	911	774	1064	161	355	761	162	432	403	896	166	834	248	323	602	73	188	-65	412	384	304	323	798	542	650	197	244	844	427	791	592	73	178	459	327	260	-27
197	262	129	147	86	4	119	19	53	16	13	144	362	411	555	371	132	90	151	97	203	32	364	95	281	254	261	103	44	89	52	74	142	131	231	280	175	245	189	212	171	142	237	203	26	41	361	144	81	129
-16	150	57	91	197	84	-24	-25	-47	-10	183	418	-53	-52	174	134	315	26	-4	31	66	172	188	64	-43	20	-14	-4	55	13	10	49	47	-57	46	494	132	145	-117	-95	49	47	146	-6	18	-6	162	-14	128	-55
-494	-489	-179	-245	-166	-129	-237	-59	-377	-57	-333	-136	-844	-779	-894	-1039	-133	-115	-469	-175	-402	-324	-407	-170	-608	-301	-471	-437	-81	-166	-52	-149	-280	-269	-294	-857	-631	-430	-552	-298	-660	-250	-516	-377	-16	-138	-283	-267	-112	-142
-43	-74	-13	-39	359	64	-45	-44	48	-18	99	33	56	250	193	-48	4	-97	-137	-13	-65	-84	-47	3	-132	-47	23	-87	71	-1	-5	-62	21	-20	-36	19	-213	-55	-89	-11	-76	-157	-25	-60	9	-43	-55	36	-14	43
-105	-84	-35	-65	-10	-93	18	-41	-14	0	-27	10	-8	83	139	189	-51	-84	-116	42	-80	-96	-86	48	-99	23	202	-32	-27	41	-26	-97	-132	-44	19	-159	-106	-33	-33	-42	-129	-14	-40	-39	20	-37	29	-22	18	91
49	29	17	-5	7	1	7	23	215	-15	-13	-35	38	-20	-27	-45	323	80	54	84	321	53	67	134	53	24	34	39	52	78	15	22	42	73	47	-19	48	-8	123	27	-26	13	6	58	40	9	39	81	4	40
-113	-35	-88	-38	-230	-69	16	-11	50	29	89	11	-73	-160	-122	-324	106	-68	24	-32	-35	-76	-22	5	-25	-50	36	-1	-46	-29	-78	-46	50	-120	-41	-190	8	58	1	59	-32	-133	-137	-55	17	-21	-20	-8	-122	-93
-107	-57	-35	-56	-49	4	36	2	11	-51	-41	-22	-436	-399	-457	-508	-93	-104	-306	-2	-21	22	5	-15	-6	2	-43	59	-20	-75	-57	-13	-36	-32	5	22	-36	-19	-19	100	-92	-46	-1	19	-25	-7	-55	-10	-31	-38
857	559	504	274	352	285	504	96	783	79	119	191	835	1135	1077	1235	31	202	528	422	645	185	629	302	947	660	574	528	405	356	502	16	318	875	1091	1788	521	657	605	396	464	343	488	1302	147	410	548	552	130	505
34	17	-14	3	-19	21	11	10	38	10	-15	-17	26	19	-30	2	20	0	56	35	-10	-11	16	18	-3	14	1	22	6	3	6	5	-2	17	-9	40	18	69	32	10	23	31	28	46	-12	-2	-39	12	-14	7
120	60	374	36	353	163	191	88	1457	190	96	63	1600	1151	1325	1790	1215	162	297	591	708	270	100	587	198	383	597	539	241	278	220	251	123	462	554	323	171	489	325	217	159	167	114	148	96	135	270	97	103	146
8	15	21	44	99	28	64	4	156	-6	53	-4	75	49	105	89	60	40	24	55	158	80	62	50	46	54	170	82	37	52	34	16	53	101	61	172	129	211	122	98	109	46	91	20	65	41	79	109	44	68
-158	-239	-86	-75	-80	-155	-29	-40	-97	-21	-42	-79	-102	-94	-141	-206	-144	-83	-305	-88	-59	-114	-229	-196	-148	-73	-86	-86	-35	-36	-194	-32	-50	-136	-23	-143	-108	-2	-145	-120	-131	-9	-121	-107	9	9	-49	-26	-107	-186
-17	-16	12	1	4	42	11	27	26	-6	9	29	218	150	260	298	75	-20	-46	-35	-7	64	-11	-13	16	32	124	79	112	39	-2	-33	196	48	56	473	-12	56	145	410	65	127	-8	87	129	7	550	91	-28	38
-95	-104	-52	-18	-105	-72	-15	5	-38	-24	-51	-142	-140	-198	-180	-278	16	-49	-116	-4	-99	-60	-72	-20	-67	-55	-50	-70	-92	-50	-106	-87	-110	-102	-43	-50	-35	-128	-17	-55	-192	-4	5	4	-75	-17	9	-79	-51	-54
-24	10	-11	6	33	-4	12	12	-21	-2	1	-44	-10	110	-7	18	20	-31	-22	-6	-21	-27	-17	-3	-17	-12	31	-3	-5	3	13	-7	10	-24	3	41	31	32	20	31	-65	-8	-23	-10	9	9	25	49	17	-2
-69	-15	-51	-32	7	-9	-1	-2	-18	19	8	27	0	-14	48	-43	29	-28	-30	-25	-29	-41	-66	-62	-62	-2	33	27	-14	-36	93	-40	41	200	101	401	30	215	115	90	4	-59	6	43	60	50	57	72	-66	-31
-353	-308	-148	-163	-117	-229	-88	-49	-296	-43	-276	129	-335	-182	-58	-324	-308	-218	-466	-162	-319	-287	-408	-420	-233	-194	-162	-287	-12	-18	-89	-153	-102	-136	-263	-651	-406	-175	-225	-215	-243	-159	-188	-209	-20	-107	-207	-90	-208	-70
78	344	-40	57	76	20	96	50	84	39	191	301	251	31	104	355	296	294	129	60	172	154	371	214	256	125	273	32	140	150	62	29	22	287	217	1	273	312	33	87	331	180	271	58	-5	29	231	114	247	-47
9	11	32	4	140	121	59	10	337	4	109	78	144	82	142	140	50	99	184	79	27	66	94	51	192	184	213	179	181	163	67	54	355	418	259	1108	278	1189	212	448	323	254	240	277	221	188	731	293	11	142
-6	19	10	24	51	54	68	23	7	-1	45	64	-1	7	2	27	72	40	49	66	59	26	26	46	37	65	51	69	86	27	43	58	54	130	95	258	72	199	133	155	161	58	110	-1	19	24	144	95	31	44
-52	-54	-31	-55	-30	-60	-53	-32	-14	6	-18	36	-54	-23	-19	-60	-26	-23	-23	-36	-36	-46	-33	-58	-31	-50	-36	-34	-39	-41	-18	-48	-66	-37	17	-28	-85	-73	-107	-91	-69	-35	-63	-57	-49	-30	-91	-84	-65	-27
176	248	143	99	152	108	168	43	148	109	121	96	387	366	353	473	209	197	135	142	126	125	238	130	197	235	235	177	124	178	198	250	268	356	158	400	245	219	320	284	172	252	223	181	98	130	259	302	134	202
-287	-222	-71	-21	-67	-77	-97	-61	-125	6	-186	-132	-300	-202	-167	-23	74	132	-101	32	-113	-129	-130	14	-240	-206	-109	-89	-9	-13	-96	13	-110	-122	-178	-308	-351	-252	-79	-167	-62	-68	-284	-238	-60	-96	-203	-153	-48	-38
-92	-56	-24	-81	-16	-71	-37	0	-40	-4	-6	-14	-155	-78	-66	-102	-32	-96	-70	-60	-25	-8	-94	-72	-84	-59	-61	-139	-26	-18	-21	38	-14	-64	-27	97	-76	-9	-5	-32	-70	-49	-5	-41	-50	7	-117	-2	-59	-39
42	33	32	-25	72	29	55	26	70	25	29	45	225	290	114	217	137	81	46	28	136	13	71	60	77	102	151	84	63	81	-6	-30	18	120	-40	-6	100	23	-58	60	86	82	95	91	-25	20	-67	56	15	65
-55	39	-16	18	27	24	31	6	33	19	7	35	-227	-215	-58	-489	47	27	38	-12	29	81	15	32	14	36	21	43	46	-16	6	-34	19	80	30	79	38	24	55	-25	74	99	45	25	5	59	36	41	1	34
10	-9	28	-5	69	18	4	-16	6	127	-17	16	27	112	88	74	20	-12	17	-1	-10	4	31	43	17	0	43	-4	22	25	10	36	3	44	14	62	39	50	35	67	25	24	3	22	-7	23	40	25	-4	45
57	44	40	49	138	52	117	13	79	37	46	15	239	236	264	357	57	-13	58	98	96	36	62	1	3	79	98	79	98	117	41	52	63	129	135	-5	88	111	64	22	72	33	67	88	-6	44	83	70	15	115
141	206	170	105	134	160	232	5	162	107	191	166	243	366	49	129	410	153	223	216	161	85	342	39	267	264	182	158	204	149	88	143	346	399	140	180	267	340	241	138	193	190	238	193	39	88	251	156	264	120
69	70	-70	-21	24	-5	-55	9	316	-16	150	260	338	301	422	170	0	-16	56	21	25	16	-16	-2	145	71	509	17	98	230.1	4	-41	615	446	703	156	-3	-3	-659	266	13	205	111	276	341	431	454	291	14	191
-50	57	14	46	84	45	98	54	17	46	5	7	130	167	239	-30	-14	64	164	66	45	-1	58	36	26	50	25	14	16	-6	24	31	44	90	29	115	51	89	107	99	-1	84	29	32	-5	22	79	71	85	-5
[truncated: 94 more columns]
