# Supplementary material for: Differential prioritization between relevance and redundancy in correlation-based feature selection techniques for multiclass gene expression data
Source: BMC Bioinformatics. 2006 Jun 23;7:320. doi: 10.1186/1471-2105-7-320 (PMC1569877; doi:10.1186/1471-2105-7-320)
Supplement: Additional File 1 — This compressed file contains codes (MATLAB M-files) for the DDP-based predictor set scoring methods and an example dataset. It is viewable using any archive utility such as WinZip or as a compressed folder in Windows XP. The MATLAB M-files are viewable using MATLAB Editor/Debugger. [file 1471-2105-7-320-S1.zip › helper.m]

function [relevance,redundancy,antiredundancy] = helper(transformed_train_dat)

%%% FEATURES/GENES/VARIABLE ARE COLUMNS, SAMPLES/PATTERNS/OBSERVATIONS ARE ROWS
[nTrains featnum] = size(transformed_train_dat); featnum = featnum - 1;

%% last column of transformed_train_dat is train_labels
train_labels = transformed_train_dat(:,featnum+1);
transformed_train_dat = transformed_train_dat(:,1:featnum);

minClass = min(train_labels); maxClass = max(train_labels); allClass = minClass:maxClass; nClass = maxClass-minClass+1;
classmeans = []; classvar = []; classSize = []; nGenes = size(transformed_train_dat,2); WSS_mat = [];
geneMean = mean(transformed_train_dat,1); %%1 x nGenes

for cc=1:nClass
    memberIndex = find(train_labels == allClass(cc)); nMember = length(memberIndex);
    classSize = [classSize; length(memberIndex)]; %%nClass x 1
    classmeans = [classmeans; mean(transformed_train_dat(memberIndex,:),1);]; %%nClass x featnum
    classvar = [classvar; (std(transformed_train_dat(memberIndex,:),0,1)).^2]; %%nClass x nGenes      
    WSS_mat = [WSS_mat; (transformed_train_dat(memberIndex,:)-ones(nMember,1)*mean(transformed_train_dat(memberIndex,:),1)).^2];
end

BSS = sum((classmeans - (ones(nClass,1)*geneMean)).^2, 1);
WSS = sum(WSS_mat, 1); %szBSS = size(BSS), szWSS = size(WSS)

BW_rat = (BSS./WSS);
relevance = sum(BW_rat)/nGenes;

red_mat = corrcoef(transformed_train_dat); 
no_repeats = abs(tril(red_mat,-1));
apearson_r = no_repeats(find(no_repeats > 0));

sum_correlation = sum(apearson_r);
prod_anticorrel = prod(1-apearson_r); sum_anticorrel = sum(1-apearson_r);

redundancy = sum_correlation/(nGenes^2);
antiredundancy = sum_anticorrel /(nGenes^2); 

%% end of helper.m
%%%%%%%%%%%%%%%%%%%%%%%%%%%%%%%%%%%%%%%%%%%%%%%%%%%%%%%%%%%%%%%%%%%%%%%%%%%%%%%%%%%%%%%5
