# Supplementary material for: Differential prioritization between relevance and redundancy in correlation-based feature selection techniques for multiclass gene expression data
Source: BMC Bioinformatics. 2006 Jun 23;7:320. doi: 10.1186/1471-2105-7-320 (PMC1569877; doi:10.1186/1471-2105-7-320)
Supplement: Additional File 1 — This compressed file contains codes (MATLAB M-files) for the DDP-based predictor set scoring methods and an example dataset. It is viewable using any archive utility such as WinZip or as a compressed folder in Windows XP. The MATLAB M-files are viewable using MATLAB Editor/Debugger. [file 1471-2105-7-320-S1.zip › forward_finder_antiredundancy.m]

function [predictorIdx,bestScore] = forward_finder_antiredundancy(trans_train_dat,train_labels,npmax,alpha,...
    predictorIdx)

[nTrains nGenes] = size(trans_train_dat);
bestScore = zeros(npmax,1); 
BW_rat=BSS_WSS(trans_train_dat,train_labels,nGenes);

nAlready = length(predictorIdx);  if (nAlready >= npmax), return; end

partial_train_dat = trans_train_dat(:,predictorIdx);

if (nAlready > 1)
    [curRelevance,curRedundancy,curAntiredundancy] = helper([partial_train_dat train_labels]);
  
    bestScore(length(predictorIdx)) = ((curRelevance).^alpha).*((curAntiredundancy).^(1-alpha));
else
        curRelevance = 0; curRedundancy = 0; curAntiredundancy = 0;
end

for jj=nAlready+1:npmax
    remainingIdx = setdiff(1:nGenes, predictorIdx); nRemain = length(remainingIdx);
    tenRelevance = zeros(nRemain,1);  tenAntiredundancy = zeros(nRemain,1);
    
    for kk = 1:nRemain
        tentative_predIdx = [predictorIdx; remainingIdx(kk)];
        
        partial_train_dat = trans_train_dat(:,tentative_predIdx);
                
        [correln,one_minus_correln] = getPearson_r(partial_train_dat,jj,1:jj-1);
        
        tenRelevance(kk) = sum(BW_rat(tentative_predIdx))/jj;
        tenAntiredundancy(kk) = (curAntiredundancy*((jj-1)^2) + sum(one_minus_correln))/(jj^2);       
    end
    
    scores = ((tenRelevance).^alpha).*((tenAntiredundancy).^(1-alpha));
    [bestScore(jj),bestGenePseudoIdx] = max(scores);
    predictorIdx = [predictorIdx; remainingIdx(bestGenePseudoIdx)];
    curRelevance = tenRelevance(bestGenePseudoIdx); 
    curAntiredundancy = tenAntiredundancy(bestGenePseudoIdx);
    
    if (mod(jj-2,5)==0), disp(sprintf('%g predictor genes found',jj)); end
end
    
%% forward_finder_antiredundancy.m
%%%%%%%%%%%%%%%%%%%%%%%%%%%%%%%%%%%%%%%%%%%%%%%%%%%%%%%%%%%%%%%
